# Supplementary material for: Genome-wide DNA methylation analysis pre- and post-lenalidomide treatment in patients with myelodysplastic syndrome with isolated deletion (5q)
Source: Ann Hematol. 2021 Apr 27;100(6):1463–71. doi: 10.1007/s00277-021-04492-1 (PMC8116243; doi:10.1007/s00277-021-04492-1)
Supplement: Supplementary file 2 — (XLSX 68 kb) [file 277_2021_4492_MOESM2_ESM.xlsx]

## Sheet: Differentially methylated CpGs
Supplemental Table 1. List of 1629 most differentially methylated CpGs (SD >0.20) and their annoated genes informing the clustering of 51 patient samples into two disctinct clusters. Of note: some CpGs are associated with more than one gene.
CpG (Illumina ID)	Ensembl Gene ID	Gene name	Chromosomal location
cg04737131	ENSG00000105996.5	HOXA2	7
cg09846875	ENSG00000198420.5	FAM115A	7
cg22943986	ENSG00000105996.5	HOXA2	7
cg10131657	ENSG00000205038.7	PKHD1L1	8
cg14769786	NA	NA	17
cg05601456	ENSG00000180801.11	ARSJ	4
cg03972071	ENSG00000180011.6	ZADH2	18
cg07824265	ENSG00000271474.1	RP11-710C12.1	4
cg18121003	ENSG00000149201.5	CCDC81	11
cg01730970	NA	NA	1
cg09309973	ENSG00000163288.9	GABRB1	4
cg18789918	NA	NA	13
cg26635219	ENSG00000001626.10	CFTR	7
cg02961707	NA	NA	19
cg22812684	NA	NA	1
cg15133351	ENSG00000174279.4	EVX2	2
cg11051055	ENSG00000171044.6	XKR6	8
cg16043651	NA	NA	19
cg01749491	ENSG00000174279.4	EVX2	2
cg27252395	ENSG00000146038.7	DCDC2	6
cg09671837	ENSG00000198420.5	FAM115A	7
cg05590196	ENSG00000162522.6	KIAA1522	1
cg05921905	ENSG00000105996.5	HOXA2	7
cg24932457	NA	NA	1
cg08369368	ENSG00000165671.14	NSD1	5
cg11197101	ENSG00000162522.6	KIAA1522	1
cg14037440	ENSG00000164946.15	FREM1	9
cg04515001	ENSG00000146038.7	DCDC2	6
cg00558215	ENSG00000167614.9	TTYH1	19
cg26461267	ENSG00000121207.7	LRAT	4
cg10930308	NA	NA	6
cg23332335	NA	NA	19
cg16966315	NA	NA	7
cg20716515	ENSG00000011422.7	PLAUR	19
cg27550511	NA	NA	19
cg08214808	ENSG00000121653.7	MAPK8IP1	11
cg10708761	ENSG00000152154.6	TMEM178A	2
cg22480742	ENSG00000122786.15	CALD1	7
cg00247571	NA	NA	13
cg13540960	ENSG00000184937.8	WT1	11
cg20996351	NA	NA	1
cg10606490	ENSG00000183644.9	C11orf88	11
cg06744119	ENSG00000173269.9	MMRN2	10
cg06744119	ENSG00000271880.1	RP11-96C23.5	10
cg06744119	ENSG00000272734.1	ADIRF-AS1	10
cg06744119	ENSG00000273413.1	RP11-96C23.15	10
cg07034329	ENSG00000069020.14	MAST4	5
cg20002177	NA	NA	7
cg27177554	NA	NA	10
cg00573770	ENSG00000169554.12	ZEB2	2
cg00573770	ENSG00000238057.4	ZEB2-AS1	2
cg14118515	ENSG00000174279.4	EVX2	2
cg01969701	NA	NA	11
cg19401033	ENSG00000273125.1	RP11-115H18.1	3
cg17888390	NA	NA	10
cg23819016	NA	NA	13
cg16680438	NA	NA	1
cg12172441	NA	NA	6
cg21398794	ENSG00000204314.6	PRRT1	6
cg21140898	NA	NA	1
cg00123762	NA	NA	6
cg23187316	ENSG00000257607.1	RP11-449P15.1	7
cg05826295	NA	NA	6
cg00593536	ENSG00000144227.4	NXPH2	2
cg19242688	ENSG00000167414.4	GNG8	19
cg14544666	NA	NA	5
cg22674110	ENSG00000183248.7	CTD-3193O13.9	19
cg25879142	NA	NA	7
cg27104822	ENSG00000129354.7	AP1M2	19
cg08729686	NA	NA	15
cg05394800	NA	NA	13
cg23964682	ENSG00000144504.11	ANKMY1	2
cg17501823	ENSG00000139209.11	SLC38A4	12
cg13446906	ENSG00000172915.14	NBEA	13
cg13446906	ENSG00000180660.6	MAB21L1	13
cg22620090	NA	NA	6
cg16400794	ENSG00000174950.6	CD164L2	1
cg18177414	NA	NA	7
cg16003832	NA	NA	14
cg15283852	ENSG00000262296.1	RP11-55L4.1	17
cg02886589	ENSG00000152154.6	TMEM178A	2
cg01201797	ENSG00000163251.3	FZD5	2
cg27494647	ENSG00000106538.5	RARRES2	7
cg27494647	ENSG00000261305.1	RP4-584D14.7	7
cg04895288	NA	NA	7
cg11955474	ENSG00000174950.6	CD164L2	1
cg17343563	NA	NA	6
cg20400838	NA	NA	7
cg22855860	ENSG00000172915.14	NBEA	13
cg22855860	ENSG00000180660.6	MAB21L1	13
cg21687740	NA	NA	1
cg18286501	ENSG00000196932.7	TMEM26	10
cg18286501	ENSG00000237233.2	RP11-809M12.1	10
cg11693285	NA	NA	10
cg21863949	NA	NA	21
cg14644001	ENSG00000204314.6	PRRT1	6
cg25383699	ENSG00000124749.12	COL21A1	6
cg01610165	ENSG00000251456.1	RP11-436H11.5	5
cg10742957	ENSG00000269190.1	FBXO17	19
cg18243760	ENSG00000204314.6	PRRT1	6
cg12812233	ENSG00000179299.12	NSUN7	4
cg18419271	NA	NA	6
cg02680086	ENSG00000149150.4	SLC43A1	11
cg16737517	ENSG00000130584.6	ZBTB46	20
cg13354988	ENSG00000035115.17	SH3YL1	2
cg13354988	ENSG00000143727.11	ACP1	2
cg23090529	NA	NA	1
cg09704168	NA	NA	17
cg04319873	NA	NA	2
cg18322569	ENSG00000143032.7	BARHL2	1
cg22725685	NA	NA	4
cg06833709	ENSG00000108231.7	LGI1	10
cg18363918	NA	NA	19
cg13732582	NA	NA	4
cg00028211	NA	NA	2
cg12413918	ENSG00000141736.9	ERBB2	17
cg13941021	ENSG00000186298.7	PPP1CC	12
cg01089498	NA	NA	4
cg14206172	ENSG00000269190.1	FBXO17	19
cg04056576	NA	NA	3
cg09341793	ENSG00000258987.1	RP11-131H24.4	14
cg11641791	ENSG00000213424.4	KRT222	17
cg11641791	ENSG00000264058.1	KRT222	17
cg11641791	ENSG00000271876.1	AC073508.1	17
cg23971170	ENSG00000162761.10	LMX1A	1
cg24680439	ENSG00000232903.2	RP13-137A17.4	10
cg24680439	ENSG00000240707.2	RP13-137A17.6	10
cg13294849	NA	NA	3
cg24779941	ENSG00000198752.5	CDC42BPB	14
cg17069396	ENSG00000088881.16	EBF4	20
cg01031101	ENSG00000187626.7	ZKSCAN4	6
cg01031101	ENSG00000189134.3	NKAPL	6
cg23075364	ENSG00000149150.4	SLC43A1	11
cg22417733	ENSG00000112029.5	FBXO5	6
cg22417733	ENSG00000227627.1	RP1-101K10.6	6
cg23657179	NA	NA	10
cg13604246	ENSG00000144504.11	ANKMY1	2
cg17833071	NA	NA	6
cg03133735	ENSG00000164093.11	PITX2	4
cg14342850	ENSG00000187186.10	RP11-195F19.5	9
cg14342850	ENSG00000230074.1	RP11-195F19.9	9
cg14342850	ENSG00000261215.1	RP11-195F19.30	9
cg25105522	NA	NA	17
cg02121529	NA	NA	13
cg09401099	ENSG00000240875.1	LINC00886	3
cg16440561	NA	NA	2
cg06472166	NA	NA	7
cg08491487	NA	NA	6
cg04214966	ENSG00000152784.11	PRDM8	4
cg19950139	NA	NA	10
cg07411620	ENSG00000174279.4	EVX2	2
cg00746386	NA	NA	5
cg07554357	ENSG00000172915.14	NBEA	13
cg07554357	ENSG00000180660.6	MAB21L1	13
cg08207377	ENSG00000213999.11	MEF2B	19
cg10805721	NA	NA	6
cg08005660	ENSG00000139209.11	SLC38A4	12
cg07720188	ENSG00000127863.11	TNFRSF19	13
cg17221584	NA	NA	15
cg10068417	NA	NA	13
cg08832624	NA	NA	7
cg19192280	ENSG00000204314.6	PRRT1	6
cg02391713	NA	NA	6
cg26827247	ENSG00000165325.9	CCDC67	11
cg08604097	NA	NA	7
cg12199221	ENSG00000145681.6	HAPLN1	5
cg08897150	ENSG00000149201.5	CCDC81	11
cg14151783	ENSG00000101443.13	WFDC2	20
cg05915866	NA	NA	16
cg00405688	ENSG00000186766.7	FOXI2	10
cg25786525	NA	NA	10
cg09760963	ENSG00000145428.10	RNF175	4
cg09757430	NA	NA	13
cg18477674	NA	NA	10
cg14531663	ENSG00000204314.6	PRRT1	6
cg19537719	NA	NA	8
cg01871214	NA	NA	4
cg09488203	NA	NA	10
cg17034390	NA	NA	6
cg03469862	NA	NA	11
cg11146691	ENSG00000139209.11	SLC38A4	12
cg05368740	NA	NA	19
cg06706894	ENSG00000230417.6	LINC00856	10
cg08231870	ENSG00000225208.1	RP11-107I14.2	10
cg15205435	ENSG00000116254.13	CHD5	1
cg06372850	NA	NA	2
cg16296536	NA	NA	5
cg21283066	NA	NA	6
cg13622450	NA	NA	9
cg08610426	ENSG00000182264.4	IZUMO1	19
cg11847992	NA	NA	5
cg24940967	ENSG00000163817.11	SLC6A20	3
cg15827779	ENSG00000198752.5	CDC42BPB	14
cg23782616	ENSG00000221887.4	HMSD	18
cg25858132	NA	NA	17
cg00254681	ENSG00000204314.6	PRRT1	6
cg22728830	NA	NA	11
cg02225599	ENSG00000105996.5	HOXA2	7
cg20759273	NA	NA	11
cg02060584	ENSG00000145362.12	ANK2	4
cg01637175	NA	NA	17
cg19863655	ENSG00000102802.5	MEDAG	13
cg19657174	NA	NA	22
cg03277049	ENSG00000240875.1	LINC00886	3
cg06507579	NA	NA	7
cg22897615	ENSG00000204314.6	PRRT1	6
cg15705470	ENSG00000245526.4	LINC00461	5
cg15705470	ENSG00000245864.2	CTC-467M3.1	5
cg17463745	NA	NA	1
cg23558002	NA	NA	13
cg23302570	ENSG00000144227.4	NXPH2	2
cg22952142	ENSG00000128973.7	CLN6	15
cg11126134	ENSG00000102802.5	MEDAG	13
cg11945824	ENSG00000204314.6	PRRT1	6
cg27141850	NA	NA	2
cg18941641	NA	NA	10
cg08979352	ENSG00000168785.3	TSPAN5	4
cg08979352	ENSG00000260641.1	RP11-1299A16.3	4
cg15921949	NA	NA	3
cg09778596	ENSG00000144290.12	SLC4A10	2
cg22958090	ENSG00000135480.10	KRT7	12
cg12029639	ENSG00000172915.14	NBEA	13
cg12029639	ENSG00000180660.6	MAB21L1	13
cg24777351	ENSG00000169507.5	SLC38A11	2
cg15215612	NA	NA	19
cg16836311	ENSG00000117643.10	MAN1C1	1
cg00947782	NA	NA	6
cg06705862	NA	NA	3
cg16102247	ENSG00000114200.5	BCHE	3
cg13060236	NA	NA	1
cg05090759	ENSG00000169507.5	SLC38A11	2
cg15709989	NA	NA	3
cg05890377	NA	NA	2
cg16276982	ENSG00000256802.2	RP11-680F8.1	15
cg13331196	NA	NA	10
cg12694372	NA	NA	6
cg21245717	NA	NA	15
cg25794823	ENSG00000221887.4	HMSD	18
cg23740940	NA	NA	11
cg19142026	ENSG00000197576.9	HOXA4	7
cg19142026	ENSG00000254369.2	HOXA-AS3	7
cg27282900	NA	NA	6
cg25593948	ENSG00000008196.8	TFAP2B	6
cg19137348	NA	NA	6
cg13980454	NA	NA	14
cg11510586	NA	NA	9
cg25350011	NA	NA	8
cg22692549	NA	NA	1
cg02767242	ENSG00000136535.10	TBR1	2
cg11754778	NA	NA	1
cg02110858	ENSG00000178209.10	PLEC	8
cg17737967	ENSG00000104774.8	MAN2B1	19
cg17737967	ENSG00000269242.1	CTD-2192J16.22	19
cg10777461	NA	NA	1
cg13569486	ENSG00000166407.9	LMO1	11
cg27511599	NA	NA	7
cg23052437	NA	NA	10
cg24856673	NA	NA	12
cg09810089	NA	NA	1
cg18761994	ENSG00000111913.11	FAM65B	6
cg25810247	ENSG00000174405.9	LIG4	13
cg02915015	ENSG00000111913.11	FAM65B	6
cg06974592	NA	NA	5
cg03286031	NA	NA	10
cg10257302	ENSG00000182521.5	TBPL2	14
cg02534163	ENSG00000136960.8	ENPP2	8
cg24769969	ENSG00000172915.14	NBEA	13
cg24769969	ENSG00000180660.6	MAB21L1	13
cg01405445	ENSG00000267328.1	AC002398.12	19
cg18229178	ENSG00000267328.1	AC002398.12	19
cg12222949	NA	NA	1
cg00683332	NA	NA	16
cg18788741	NA	NA	8
cg06777732	ENSG00000256725.1	RP11-662M24.2	12
cg27481555	ENSG00000128606.8	LRRC17	7
cg10146935	NA	NA	1
cg23903465	ENSG00000111913.11	FAM65B	6
cg18537730	ENSG00000182264.4	IZUMO1	19
cg14757228	ENSG00000204314.6	PRRT1	6
cg00021600	ENSG00000103154.5	NECAB2	16
cg20669292	NA	NA	17
cg24923931	NA	NA	19
cg17493885	ENSG00000165671.14	NSD1	5
cg22361859	ENSG00000204952.2	FBXO47	17
cg25123362	NA	NA	10
cg22268510	ENSG00000204314.6	PRRT1	6
cg17179862	ENSG00000108511.8	HOXB6	17
cg17179862	ENSG00000120093.7	HOXB3	17
cg16909733	ENSG00000144504.11	ANKMY1	2
cg00274965	NA	NA	21
cg25702335	ENSG00000134873.5	CLDN10	13
cg23061027	NA	NA	6
cg13169132	ENSG00000205116.3	TMEM88B	1
cg09361493	NA	NA	2
cg12301696	NA	NA	11
cg08202754	NA	NA	7
cg07129523	ENSG00000081818.1	PCDHB4	5
cg04858586	ENSG00000152061.17	RABGAP1L	1
cg08146621	ENSG00000123612.11	ACVR1C	2
cg02573091	ENSG00000189045.9	ANKDD1B	5
cg04715503	ENSG00000213937.3	CLDN9	16
cg12000995	ENSG00000157992.8	KRTCAP3	2
cg18522231	NA	NA	3
cg15265085	NA	NA	6
cg13298116	ENSG00000149480.2	MTA2	11
cg03098814	ENSG00000111913.11	FAM65B	6
cg13207630	NA	NA	7
cg18249634	ENSG00000206557.5	TRIM71	3
cg26207380	NA	NA	8
cg10874317	NA	NA	22
cg18676790	NA	NA	7
cg13433278	NA	NA	2
cg07524919	NA	NA	6
cg22425474	NA	NA	6
cg19610750	NA	NA	2
cg11595575	ENSG00000250120.2	PCDHA10	5
cg04066190	NA	NA	6
cg22510727	ENSG00000255629.1	RP11-196H14.3	12
cg12598235	ENSG00000255571.2	LINC00925	15
cg00084338	NA	NA	6
cg18872497	NA	NA	5
cg26730416	NA	NA	11
cg20065768	NA	NA	16
cg13337064	ENSG00000113248.3	PCDHB15	5
cg15196197	NA	NA	6
cg25968569	ENSG00000178695.4	KCTD12	13
cg25968569	ENSG00000264908.1	AC000403.1	13
cg13164087	NA	NA	6
cg13796250	NA	NA	6
cg14997132	NA	NA	5
cg00495303	ENSG00000266513.1	RP11-874J12.3	18
cg27065217	NA	NA	8
cg12754571	NA	NA	1
cg16530382	ENSG00000204952.2	FBXO47	17
cg26365545	ENSG00000171540.6	OTP	5
cg09982942	NA	NA	2
cg01807407	ENSG00000124785.4	NRN1	6
cg00883831	NA	NA	2
cg25064395	ENSG00000134853.7	PDGFRA	4
cg24864161	ENSG00000073146.11	MOV10L1	22
cg24169822	ENSG00000197576.9	HOXA4	7
cg14774585	NA	NA	13
cg27302301	NA	NA	7
cg27067781	ENSG00000204314.6	PRRT1	6
cg04017131	ENSG00000091879.9	ANGPT2	8
cg06819546	ENSG00000153266.8	FEZF2	3
cg10403394	ENSG00000140416.15	TPM1	15
cg12546081	ENSG00000166557.8	TMED3	15
cg06476685	ENSG00000144504.11	ANKMY1	2
cg13698691	NA	NA	6
cg01518607	NA	NA	6
cg24025550	ENSG00000157450.11	RNF111	15
cg24025550	ENSG00000259353.1	RP11-30K9.5	15
cg20449590	ENSG00000201142.1	RNVU1-8	1
cg24255371	NA	NA	8
cg02657654	NA	NA	2
cg09990962	NA	NA	1
cg10600889	ENSG00000204952.2	FBXO47	17
cg21656205	ENSG00000101098.8	RIMS4	20
cg00807871	ENSG00000112139.10	MDGA1	6
cg08234664	ENSG00000172037.9	LAMB2	3
cg10089963	NA	NA	2
cg27439456	ENSG00000116885.14	OSCP1	1
cg00147172	NA	NA	22
cg01227537	ENSG00000152977.5	ZIC1	3
cg13995497	NA	NA	2
cg25327888	ENSG00000165995.14	CACNB2	10
cg14399930	ENSG00000204952.2	FBXO47	17
cg07209009	ENSG00000128713.11	HOXD11	2
cg17057719	NA	NA	3
cg05624577	NA	NA	15
cg07489502	NA	NA	5
cg05085137	ENSG00000104375.11	STK3	8
cg05085137	ENSG00000164920.5	OSR2	8
cg05085137	ENSG00000271930.1	RP11-44N12.5	8
cg20738500	ENSG00000255571.2	LINC00925	15
cg05547895	NA	NA	3
cg14359292	ENSG00000197576.9	HOXA4	7
cg03344031	ENSG00000105357.11	MYH14	19
cg21205855	NA	NA	8
cg00872984	NA	NA	6
cg04120272	ENSG00000204952.2	FBXO47	17
cg13490403	NA	NA	9
cg08164151	ENSG00000256725.1	RP11-662M24.2	12
cg24882324	NA	NA	6
cg11655243	NA	NA	5
cg20109856	ENSG00000231764.4	DLX6-AS1	7
cg01024444	ENSG00000105509.6	HAS1	19
cg01196788	NA	NA	2
cg12289251	ENSG00000165995.14	CACNB2	10
cg10203211	NA	NA	4
cg22705959	NA	NA	2
cg02229095	ENSG00000244307.2	RN7SL395P	8
cg10881242	NA	NA	5
cg27239981	NA	NA	6
cg08322244	ENSG00000220205.4	VAMP2	17
cg08322244	ENSG00000263620.1	RP11-599B13.6	17
cg24676071	ENSG00000164742.10	ADCY1	7
cg15416643	ENSG00000104725.9	NEFL	8
cg27152890	NA	NA	19
cg21287054	ENSG00000167614.9	TTYH1	19
cg26425313	NA	NA	10
cg16269733	ENSG00000132692.14	BCAN	1
cg16672562	ENSG00000124440.11	HIF3A	19
cg08880115	NA	NA	6
cg09367266	ENSG00000167080.4	B4GALNT2	17
cg21683708	NA	NA	6
cg09066326	ENSG00000253731.1	PCDHGA6	5
cg08314300	NA	NA	2
cg10163794	NA	NA	17
cg26653990	NA	NA	5
cg25242471	NA	NA	2
cg03860256	ENSG00000073146.11	MOV10L1	22
cg12302402	ENSG00000189332.4	RP11-113D6.10	11
cg06889535	NA	NA	11
cg03349020	ENSG00000127585.7	FBXL16	16
cg11083276	ENSG00000111913.11	FAM65B	6
cg15819333	ENSG00000131143.4	COX4I1	16
cg15819333	ENSG00000131148.4	EMC8	16
cg25233900	NA	NA	10
cg00343839	ENSG00000091592.11	NLRP1	17
cg14120049	ENSG00000267328.1	AC002398.12	19
cg10906729	ENSG00000108511.8	HOXB6	17
cg10906729	ENSG00000120093.7	HOXB3	17
cg12711252	NA	NA	10
cg18625538	NA	NA	6
cg12606911	ENSG00000153563.11	CD8A	2
cg15534561	NA	NA	5
cg12578211	ENSG00000203724.6	C1orf53	1
cg03161803	NA	NA	6
cg05016408	NA	NA	5
cg09511963	ENSG00000189332.4	RP11-113D6.10	11
cg19884950	NA	NA	6
cg06825163	ENSG00000133067.13	LGR6	1
cg26530706	ENSG00000134769.17	DTNA	18
cg22873661	ENSG00000100433.11	KCNK10	14
cg16102102	ENSG00000145681.6	HAPLN1	5
cg20456258	ENSG00000145214.9	DGKQ	4
cg11630226	ENSG00000160886.9	LY6K	8
cg20402783	ENSG00000180818.4	HOXC10	12
cg18826637	NA	NA	2
cg00991744	ENSG00000165966.10	PDZRN4	12
cg07157030	ENSG00000126785.8	RHOJ	14
cg01479768	ENSG00000227713.1	AC116609.1	2
cg26014401	NA	NA	22
cg07600533	ENSG00000130487.4	KLHDC7B	22
cg12542255	NA	NA	19
cg13125157	ENSG00000154975.9	CA10	17
cg24246628	NA	NA	6
cg21785034	ENSG00000211764.1	TRBJ2-1	7
cg21785034	ENSG00000211765.1	TRBJ2-2	7
cg21785034	ENSG00000211766.1	TRBJ2-2P	7
cg21785034	ENSG00000211767.1	TRBJ2-3	7
cg21785034	ENSG00000211768.1	TRBJ2-4	7
cg21785034	ENSG00000211769.1	TRBJ2-5	7
cg21785034	ENSG00000211770.1	TRBJ2-6	7
cg21785034	ENSG00000211771.1	TRBJ2-7	7
cg26767081	NA	NA	3
cg15954353	NA	NA	17
cg14316629	NA	NA	6
cg00782200	NA	NA	2
cg08269485	ENSG00000244242.1	IFITM10	11
cg10928544	NA	NA	14
cg00564737	NA	NA	1
cg16651537	ENSG00000105472.8	CLEC11A	19
cg03819227	NA	NA	5
cg06059616	NA	NA	8
cg08650890	NA	NA	6
cg06299284	ENSG00000069696.6	DRD4	11
cg02954987	ENSG00000172037.9	LAMB2	3
cg23926439	NA	NA	1
cg25556122	NA	NA	19
cg17916960	NA	NA	15
cg12993543	NA	NA	12
cg26004771	NA	NA	1
cg14440640	NA	NA	14
cg12648201	ENSG00000157992.8	KRTCAP3	2
cg03132556	ENSG00000123388.4	HOXC11	12
cg11809464	ENSG00000112238.11	PRDM13	6
cg16125291	ENSG00000175445.10	LPL	8
cg11965913	ENSG00000162877.8	PM20D1	1
cg25887789	ENSG00000165966.10	PDZRN4	12
cg16246747	ENSG00000153093.14	ACOXL	2
cg11733272	NA	NA	3
cg19967668	ENSG00000255622.1	PCDHB17	5
cg26075150	ENSG00000231764.4	DLX6-AS1	7
cg22891070	ENSG00000124440.11	HIF3A	19
cg22084642	ENSG00000114841.13	DNAH1	3
cg26963367	NA	NA	15
cg04140663	ENSG00000214575.5	CPEB1	15
cg04140663	ENSG00000259462.1	RP11-752G15.3	15
cg13401703	ENSG00000103852.8	TTC23	15
cg01754423	NA	NA	16
cg10715092	ENSG00000227195.4	MIR663A	20
cg01873886	ENSG00000125378.11	BMP4	14
cg22934308	NA	NA	2
cg08380440	NA	NA	11
cg09704166	NA	NA	2
cg05477823	NA	NA	17
cg18954504	NA	NA	17
cg07302051	NA	NA	16
cg13400512	NA	NA	6
cg09100338	NA	NA	8
cg13578160	NA	NA	7
cg26893861	NA	NA	17
cg18918831	NA	NA	3
cg24172509	NA	NA	5
cg15506703	ENSG00000216921.3	AC131097.4	2
cg06757399	ENSG00000063854.8	HAGH	16
cg06757399	ENSG00000180185.7	FAHD1	16
cg10923662	NA	NA	6
cg24399712	NA	NA	22
cg01808030	ENSG00000077935.12	SMC1B	22
cg01808030	ENSG00000128408.7	RIBC2	22
cg25385940	ENSG00000103852.8	TTC23	15
cg21929564	ENSG00000198865.5	CCDC152	5
cg10775231	ENSG00000237523.1	LINC00857	10
cg02367316	ENSG00000106536.15	POU6F2	7
cg08759041	ENSG00000171444.13	MCC	5
cg10283695	NA	NA	11
cg09506037	NA	NA	2
cg15747825	NA	NA	6
cg06388363	ENSG00000260422.1	RP1-155D22.2	6
cg20190772	ENSG00000164808.12	SPIDR	8
cg01898964	ENSG00000268241.1	AC018470.1	2
cg01355108	NA	NA	9
cg01337207	NA	NA	6
cg11821245	ENSG00000166796.7	LDHC	11
cg05163329	ENSG00000048540.10	LMO3	12
cg12744031	NA	NA	7
cg01762827	ENSG00000103044.6	HAS3	16
cg01331772	NA	NA	2
cg10146929	ENSG00000124610.3	HIST1H1A	6
cg18567924	ENSG00000248441.2	CTD-2536I1.1	15
cg17654050	NA	NA	2
cg14659346	ENSG00000163283.6	ALPP	2
cg14659346	ENSG00000224516.1	AC068134.8	2
cg02599361	ENSG00000087116.9	ADAMTS2	5
cg17826518	ENSG00000162493.12	PDPN	1
cg02837825	NA	NA	6
cg23250574	NA	NA	6
cg11062466	ENSG00000253301.1	RP11-513O17.2	8
cg01016191	NA	NA	12
cg23054456	ENSG00000260422.1	RP1-155D22.2	6
cg08485649	NA	NA	10
cg26880735	NA	NA	18
cg23299919	ENSG00000222012.1	AC005481.5	7
cg21634283	NA	NA	7
cg27469154	ENSG00000152137.2	HSPB8	12
cg24953078	NA	NA	11
cg03625415	ENSG00000183072.9	NKX2-5	5
cg00112493	ENSG00000188517.10	COL25A1	4
cg00112493	ENSG00000246774.1	AC004051.2	4
cg24937727	ENSG00000205517.8	RGL3	19
cg08849558	NA	NA	5
cg26098768	ENSG00000226644.1	RP11-128M1.1	20
cg15612221	ENSG00000267374.1	LINC00669	18
cg07770222	ENSG00000177335.6	C8orf31	8
cg08787039	ENSG00000157060.10	SHCBP1L	1
cg18877252	ENSG00000248127.1	CTC-235G5.3	5
cg27173819	NA	NA	10
cg06905511	ENSG00000171604.7	CXXC5	5
cg15718581	ENSG00000179059.5	ZFP42	4
cg00758915	NA	NA	5
cg04798314	NA	NA	1
cg04392082	ENSG00000154556.13	SORBS2	4
cg01324343	ENSG00000114770.12	ABCC5	3
cg27368039	NA	NA	6
cg06881310	ENSG00000135540.7	NHSL1	6
cg12182937	ENSG00000272217.1	XXbac-BPG157A10.21	6
cg26266427	NA	NA	6
cg11807280	NA	NA	2
cg12310025	ENSG00000124564.13	SLC17A3	6
cg18640030	ENSG00000147571.3	CRH	8
cg17069313	NA	NA	4
cg12624197	NA	NA	1
cg03983740	NA	NA	10
cg10313047	ENSG00000114841.13	DNAH1	3
cg14170999	NA	NA	17
cg23737190	ENSG00000164530.9	PI16	6
cg16058600	NA	NA	2
cg17585889	ENSG00000113212.4	PCDHB7	5
cg18781988	ENSG00000254245.1	PCDHGA3	5
cg27387193	NA	NA	6
cg16987982	ENSG00000152932.6	RAB3C	5
cg13474848	NA	NA	9
cg00407329	NA	NA	6
cg02710296	ENSG00000157060.10	SHCBP1L	1
cg09419670	ENSG00000095261.9	PSMD5	9
cg09419670	ENSG00000226752.3	PSMD5-AS1	9
cg00318631	ENSG00000235749.2	RP11-634B7.4	1
cg00318631	ENSG00000236817.1	RP11-978I15.10	1
cg03995300	ENSG00000129204.12	USP6	17
cg07592963	ENSG00000237941.2	KCNQ1DN	11
cg13864794	ENSG00000171243.7	SOSTDC1	7
cg20494374	NA	NA	6
cg11236452	ENSG00000254245.1	PCDHGA3	5
cg05955675	NA	NA	16
cg25989075	ENSG00000135540.7	NHSL1	6
cg07021052	NA	NA	2
cg14182974	ENSG00000120158.7	RCL1	9
cg23189410	ENSG00000152977.5	ZIC1	3
cg23189410	ENSG00000174963.13	ZIC4	3
cg06821199	NA	NA	4
cg06574716	ENSG00000159871.10	LYPD5	19
cg06574716	ENSG00000167637.12	ZNF283	19
cg18848287	ENSG00000273313.1	RBAKDN	7
cg17000199	NA	NA	6
cg26739975	NA	NA	4
cg03803177	NA	NA	16
cg03808001	NA	NA	13
cg19485748	NA	NA	11
cg22704845	NA	NA	10
cg18803147	NA	NA	5
cg17100943	ENSG00000125648.10	SLC25A23	19
cg13392078	ENSG00000122707.7	RECK	9
cg22992730	NA	NA	19
cg18839750	ENSG00000254245.1	PCDHGA3	5
cg10399099	NA	NA	16
cg10472919	ENSG00000164616.10	FBXL21	5
cg05301470	ENSG00000232040.2	SCAND3	6
cg07167872	ENSG00000162877.8	PM20D1	1
cg26916936	ENSG00000207971.1	MIR125B1	11
cg26916936	ENSG00000255248.2	RP11-166D19.1	11
cg12583087	ENSG00000102466.11	FGF14	13
cg12583087	ENSG00000270581.1	RP11-811P12.3	13
cg03025830	ENSG00000158856.13	DMTN	8
cg12911732	NA	NA	1
cg23926820	ENSG00000139220.12	PPFIA2	12
cg13746854	NA	NA	9
cg24958687	NA	NA	5
cg18503679	ENSG00000151789.5	ZNF385D	3
cg09235562	NA	NA	19
cg11157253	NA	NA	15
cg13891539	NA	NA	12
cg06126713	ENSG00000171243.7	SOSTDC1	7
cg10032599	NA	NA	16
cg12206359	ENSG00000133083.10	DCLK1	13
cg01515960	NA	NA	19
cg03264133	ENSG00000124564.13	SLC17A3	6
cg06211550	NA	NA	16
cg10528576	ENSG00000185559.9	DLK1	14
cg24120669	ENSG00000113211.3	PCDHB6	5
cg20699586	ENSG00000202264.1	RNA5SP77	1
cg18091046	NA	NA	13
cg19206146	NA	NA	6
cg03561565	ENSG00000156486.7	KCNS2	8
cg01232511	ENSG00000007038.6	PRSS21	16
cg04880091	NA	NA	8
cg12944343	NA	NA	14
cg21557146	NA	NA	5
cg08443605	NA	NA	3
cg09460553	NA	NA	13
cg24340935	NA	NA	19
cg17196268	ENSG00000197705.5	KLHL14	18
cg25457886	NA	NA	3
cg12128839	ENSG00000106004.4	HOXA5	7
cg22551578	ENSG00000053438.7	NNAT	20
cg22551578	ENSG00000166619.8	BLCAP	20
cg26514430	ENSG00000249158.2	PCDHA11	5
cg10621374	ENSG00000239382.6	ALKBH6	19
cg10621374	ENSG00000248101.2	AC002116.8	19
cg10621374	ENSG00000267698.1	AC002116.7	19
cg21717724	ENSG00000095261.9	PSMD5	9
cg21717724	ENSG00000226752.3	PSMD5-AS1	9
cg21049501	NA	NA	17
cg26843498	NA	NA	19
cg20648899	NA	NA	6
cg26536593	ENSG00000135747.7	ZNF670	1
cg16288318	ENSG00000223626.1	LINC01044	13
cg09690449	NA	NA	4
cg18451016	NA	NA	1
cg08070771	ENSG00000152977.5	ZIC1	3
cg08070771	ENSG00000174963.13	ZIC4	3
cg16767880	NA	NA	17
cg00698771	NA	NA	1
cg24228532	NA	NA	18
cg17121140	NA	NA	13
cg01965874	NA	NA	1
cg08643994	NA	NA	4
cg05293490	NA	NA	14
cg22700790	NA	NA	1
cg25950625	ENSG00000182836.5	PLCXD3	5
cg20171297	ENSG00000111046.3	MYF6	12
cg16720578	NA	NA	14
cg24503407	ENSG00000162877.8	PM20D1	1
cg09684846	ENSG00000166676.10	TVP23A	16
cg03374820	NA	NA	3
cg03782861	ENSG00000255794.2	RMST	12
cg09898978	ENSG00000255529.3	POLR2M	15
cg09439867	NA	NA	10
cg23910413	ENSG00000202515.1	VTRNA1-3	5
cg06363129	ENSG00000171243.7	SOSTDC1	7
cg10145000	NA	NA	1
cg10079374	NA	NA	7
cg03517284	ENSG00000124564.13	SLC17A3	6
cg20737505	ENSG00000125851.5	PCSK2	20
cg05551068	ENSG00000111445.9	RFC5	12
cg01412762	NA	NA	2
cg08794954	NA	NA	11
cg25700686	ENSG00000104313.13	EYA1	8
cg04863892	ENSG00000106004.4	HOXA5	7
cg10890302	NA	NA	6
cg27415552	ENSG00000197697.3	HIST1H2BE	6
cg21827317	NA	NA	3
cg02766937	NA	NA	5
cg01142721	ENSG00000204033.5	LRIT2	10
cg26542218	NA	NA	12
cg02315096	NA	NA	13
cg05378118	ENSG00000178645.8	C10orf53	10
cg27448433	ENSG00000146592.12	CREB5	7
cg16906346	ENSG00000137261.9	KIAA0319	6
cg26954114	NA	NA	15
cg00541104	NA	NA	7
cg11637682	ENSG00000228283.3	KATNBL1P6	6
cg20088245	NA	NA	8
cg08903425	NA	NA	1
cg07894352	ENSG00000159915.8	ZNF233	19
cg05603680	NA	NA	3
cg06563604	NA	NA	10
cg04896168	NA	NA	1
cg08083251	NA	NA	13
cg10135877	NA	NA	7
cg26069044	NA	NA	11
cg14417784	NA	NA	2
cg03562414	ENSG00000161551.8	ZNF577	19
cg03562414	ENSG00000268095.1	CTC-429C10.2	19
cg07307142	NA	NA	16
cg27342919	ENSG00000204616.6	TRIM31	6
cg13184736	ENSG00000172380.5	GNG12	1
cg16834823	NA	NA	6
cg00050402	NA	NA	7
cg07670736	ENSG00000172339.9	ALG14	1
cg19638435	ENSG00000146592.12	CREB5	7
cg02634414	ENSG00000152779.12	SLC16A12	10
cg19727801	NA	NA	5
cg09815251	NA	NA	5
cg06437840	ENSG00000223865.6	HLA-DPB1	6
cg06437840	ENSG00000231389.3	HLA-DPA1	6
cg12098750	ENSG00000185046.14	ANKS1B	12
cg08250825	ENSG00000096696.9	DSP	6
cg08250825	ENSG00000261189.1	RP3-512B11.3	6
cg17758363	NA	NA	20
cg00039176	ENSG00000253731.1	PCDHGA6	5
cg24312680	ENSG00000164070.7	HSPA4L	4
cg11343894	ENSG00000160678.7	S100A1	1
cg11343894	ENSG00000189171.9	S100A13	1
cg25286482	ENSG00000162493.12	PDPN	1
cg02721176	ENSG00000182645.5	CCDC172	10
cg25769889	NA	NA	18
cg09295799	NA	NA	6
cg09760387	ENSG00000108582.7	CPD	17
cg09156155	NA	NA	13
cg05698078	NA	NA	5
cg07120369	ENSG00000157005.3	SST	3
cg26298737	ENSG00000143742.8	SRP9	1
cg24959335	NA	NA	10
cg13109494	NA	NA	17
cg02707176	NA	NA	5
cg22034735	NA	NA	8
cg03128011	NA	NA	8
cg20302533	NA	NA	7
cg05355757	ENSG00000048540.10	LMO3	12
cg03378599	ENSG00000202515.1	VTRNA1-3	5
cg04438558	ENSG00000254245.1	PCDHGA3	5
cg16689481	NA	NA	1
cg06546677	ENSG00000185122.6	HSF1	8
cg20389635	NA	NA	12
cg19977633	NA	NA	5
cg03466525	NA	NA	10
cg00413089	NA	NA	7
cg08112929	NA	NA	15
cg17178900	ENSG00000162877.8	PM20D1	1
cg20639805	ENSG00000203867.7	RBM20	10
cg07220448	ENSG00000171243.7	SOSTDC1	7
cg16484473	NA	NA	10
cg16805360	ENSG00000089225.15	TBX5	12
cg16805360	ENSG00000255399.2	TBX5-AS1	12
cg14708218	ENSG00000138161.8	CUZD1	10
cg14708218	ENSG00000213185.2	FAM24B	10
cg07075026	ENSG00000159217.5	IGF2BP1	17
cg07075026	ENSG00000251461.3	RP11-501C14.6	17
cg11417025	ENSG00000171243.7	SOSTDC1	7
cg21361856	ENSG00000128656.9	CHN1	2
cg11945929	NA	NA	7
cg17485838	ENSG00000233429.5	HOTAIRM1	7
cg11799593	ENSG00000251301.2	RP11-81H14.2	12
cg04354002	NA	NA	17
cg24626554	ENSG00000273313.1	RBAKDN	7
cg01879726	NA	NA	16
cg02790305	ENSG00000154556.13	SORBS2	4
cg14531026	ENSG00000114867.15	EIF4G1	3
cg14531026	ENSG00000212158.1	SNORD66	3
cg09978860	NA	NA	4
cg08714996	ENSG00000254221.1	PCDHGB1	5
cg24439315	NA	NA	19
cg08837626	NA	NA	7
cg11437810	ENSG00000137818.7	RPLP1	15
cg23651872	ENSG00000167291.11	TBC1D16	17
cg25226555	NA	NA	5
cg11240062	NA	NA	8
cg20953052	ENSG00000221782.1	MIR548F2	2
cg08624648	ENSG00000204428.8	LY6G5C	6
cg13570656	ENSG00000140465.9	CYP1A1	15
cg01397050	NA	NA	4
cg18571590	NA	NA	7
cg19759481	ENSG00000106004.4	HOXA5	7
cg13428561	ENSG00000180336.13	C17orf104	17
cg26730347	ENSG00000100170.5	SLC5A1	22
cg00067274	ENSG00000197410.8	DCHS2	4
cg23202177	ENSG00000177551.5	NHLH2	1
cg15508935	NA	NA	13
cg08684893	ENSG00000186019.10	AC084219.4	19
cg08684893	ENSG00000256294.3	ZNF225	19
cg19196401	NA	NA	6
cg01747862	NA	NA	4
cg18727742	ENSG00000142102.11	ATHL1	11
cg18727742	ENSG00000255026.1	RP11-326C3.2	11
cg17572255	ENSG00000050405.9	LIMA1	12
cg24996161	ENSG00000262576.1	PCDHGA4	5
cg16904960	NA	NA	2
cg19590578	NA	NA	5
cg12954512	NA	NA	7
cg21809927	ENSG00000204616.6	TRIM31	6
cg07837187	NA	NA	5
cg22473637	ENSG00000152034.6	MCHR2	6
cg22473637	ENSG00000229315.2	MCHR2-AS1	6
cg19726964	NA	NA	6
cg14429209	NA	NA	10
cg03329597	NA	NA	3
cg24867279	NA	NA	6
cg06948492	NA	NA	19
cg09558850	ENSG00000105825.7	TFPI2	7
cg09558850	ENSG00000234695.1	AC002076.10	7
cg22994198	ENSG00000185761.6	ADAMTSL5	19
cg22994198	ENSG00000267092.1	CTB-25B13.9	19
cg22410499	ENSG00000010438.12	PRSS3	9
cg23222201	ENSG00000119950.16	MXI1	10
cg21202716	ENSG00000162105.12	SHANK2	11
cg27102141	NA	NA	10
cg07179872	NA	NA	5
cg20597477	ENSG00000166073.4	GPR176	15
cg09156207	ENSG00000219891.2	ZSCAN12P1	6
cg14056993	NA	NA	3
cg10543035	ENSG00000116218.8	NPHS2	1
cg10543035	ENSG00000251875.1	RNU5F-2P	1
cg07613945	ENSG00000253305.1	PCDHGB6	5
cg12584458	NA	NA	6
cg06837568	NA	NA	12
cg04110224	ENSG00000162105.12	SHANK2	11
cg00774005	ENSG00000006377.9	DLX6	7
cg00774005	ENSG00000231764.4	DLX6-AS1	7
cg25307665	ENSG00000106004.4	HOXA5	7
cg05545777	NA	NA	5
cg25332918	NA	NA	7
cg14929208	ENSG00000114850.2	SSR3	3
cg27312312	ENSG00000126777.13	KTN1	14
cg27312312	ENSG00000186615.6	KTN1-AS1	14
cg02575448	ENSG00000262209.1	PCDHGB3	5
cg23899408	ENSG00000095066.7	HOOK2	19
cg23480021	NA	NA	3
cg14644378	ENSG00000137094.10	DNAJB5	9
cg17920646	NA	NA	8
cg17295878	ENSG00000167291.11	TBC1D16	17
cg07981328	NA	NA	1
cg24536782	NA	NA	8
cg14741143	ENSG00000114850.2	SSR3	3
cg26616201	NA	NA	16
cg06185146	ENSG00000163630.6	SYNPR	3
cg23201527	NA	NA	20
cg06445586	NA	NA	11
cg11647681	ENSG00000253159.1	PCDHGA12	5
cg07701757	NA	NA	4
cg18313094	NA	NA	19
cg18592459	ENSG00000180875.4	GREM2	1
cg05495546	ENSG00000251628.1	RP11-371M22.1	5
cg09847153	NA	NA	1
cg13163833	NA	NA	2
cg09769542	ENSG00000103460.12	TOX3	16
cg10071929	ENSG00000148337.15	CIZ1	9
cg25353450	ENSG00000253846.1	PCDHGA10	5
cg19570154	NA	NA	2
cg20435535	ENSG00000204428.8	LY6G5C	6
cg26703456	ENSG00000144460.10	NYAP2	2
cg26703456	ENSG00000232784.1	AC067961.1	2
cg01978534	ENSG00000164062.8	APEH	3
cg24794228	ENSG00000161551.8	ZNF577	19
cg24794228	ENSG00000268095.1	CTC-429C10.2	19
cg06282446	ENSG00000204969.5	PCDHA2	5
cg18128536	ENSG00000159217.5	IGF2BP1	17
cg18128536	ENSG00000251461.3	RP11-501C14.6	17
cg01003599	ENSG00000143494.11	VASH2	1
cg03623568	NA	NA	16
cg10519368	ENSG00000250120.2	PCDHA10	5
cg06524264	NA	NA	20
cg18264486	ENSG00000204428.8	LY6G5C	6
cg24125828	ENSG00000204314.6	PRRT1	6
cg17627654	ENSG00000162105.12	SHANK2	11
cg23553912	ENSG00000151967.14	SCHIP1	3
cg25354551	NA	NA	6
cg04546413	ENSG00000267243.1	AC005307.3	19
cg13890379	NA	NA	18
cg23522872	ENSG00000245729.1	RP11-480D4.1	5
cg23522872	ENSG00000247516.3	MIR4458HG	5
cg23522872	ENSG00000249159.2	RP11-480D4.2	5
cg22943590	NA	NA	2
cg14153637	ENSG00000184672.7	RALYL	8
cg26744402	NA	NA	11
cg17054060	NA	NA	5
cg18422058	NA	NA	14
cg25006249	NA	NA	20
cg12934884	ENSG00000232040.2	SCAND3	6
cg24508426	ENSG00000272135.1	RP11-107C16.2	10
cg25757140	ENSG00000180458.2	CTD-3064H18.4	19
cg25757140	ENSG00000267470.1	ZNF571-AS1	19
cg18576957	ENSG00000204428.8	LY6G5C	6
cg04396791	ENSG00000162105.12	SHANK2	11
cg26811372	ENSG00000253767.1	PCDHGA8	5
cg19922435	ENSG00000249464.1	RP11-93L9.1	4
cg15052665	NA	NA	6
cg21618730	NA	NA	13
cg02577267	NA	NA	1
cg18868178	NA	NA	10
cg00469015	ENSG00000137818.7	RPLP1	15
cg08516507	NA	NA	6
cg14782559	NA	NA	6
cg05620261	NA	NA	19
cg05340269	NA	NA	11
cg08590069	ENSG00000132554.15	RGS22	8
cg23146560	ENSG00000171815.3	PCDHB1	5
cg25067245	NA	NA	6
cg00525277	NA	NA	6
cg18547284	ENSG00000159763.3	PIP	7
cg03363289	ENSG00000106852.11	LHX6	9
cg20152309	NA	NA	10
cg24506221	ENSG00000134184.8	GSTM1	1
cg00395420	NA	NA	5
cg07730329	ENSG00000253159.1	PCDHGA12	5
cg07363697	ENSG00000255512.1	AP005135.2	11
cg13288545	NA	NA	8
cg22138735	ENSG00000171703.12	TCEA2	20
cg22138735	ENSG00000196700.3	ZNF512B	20
cg26569309	NA	NA	5
cg04386400	ENSG00000204428.8	LY6G5C	6
cg01992382	NA	NA	6
cg12015991	NA	NA	6
cg17897626	ENSG00000268182.1	SMIM17	19
cg25396728	NA	NA	12
cg00080972	ENSG00000176783.10	RUFY1	5
cg13862711	ENSG00000106852.11	LHX6	9
cg14482569	ENSG00000175773.8	RP11-121M22.1	11
cg14482569	ENSG00000196323.7	ZBTB44	11
cg24517467	NA	NA	7
cg01575590	NA	NA	20
cg10113760	ENSG00000268532.1	RP11-514D23.1	16
cg08222513	ENSG00000204616.6	TRIM31	6
cg02005600	ENSG00000106004.4	HOXA5	7
cg15928106	NA	NA	7
cg02563137	NA	NA	5
cg10622551	ENSG00000159733.9	ZFYVE28	4
cg09347134	ENSG00000265696.1	AP003064.2	11
cg16797972	ENSG00000044524.6	EPHA3	3
cg25026992	NA	NA	5
cg26362197	ENSG00000105447.8	GRWD1	19
cg25716013	ENSG00000112695.7	COX7A2	6
cg07262395	ENSG00000119950.16	MXI1	10
cg10484958	ENSG00000136099.9	PCDH8	13
cg04810063	ENSG00000124391.4	IL17C	16
cg19797049	ENSG00000105821.10	DNAJC2	7
cg19797049	ENSG00000161057.6	PSMC2	7
cg08829299	ENSG00000142102.11	ATHL1	11
cg08829299	ENSG00000255026.1	RP11-326C3.2	11
cg17537347	NA	NA	6
cg03705366	NA	NA	5
cg07356745	NA	NA	10
cg08729981	NA	NA	11
cg06417478	ENSG00000095066.7	HOOK2	19
cg26119877	NA	NA	14
cg12580770	ENSG00000157219.3	HTR5A	7
cg18371052	ENSG00000245729.1	RP11-480D4.1	5
cg18371052	ENSG00000247516.3	MIR4458HG	5
cg18371052	ENSG00000249159.2	RP11-480D4.2	5
cg04774597	ENSG00000137818.7	RPLP1	15
cg03188948	NA	NA	7
cg16019434	NA	NA	18
cg05144259	NA	NA	7
cg07036530	ENSG00000154478.3	GPR26	10
cg26817877	NA	NA	2
cg24019078	NA	NA	4
cg22190023	ENSG00000113212.4	PCDHB7	5
cg13309828	NA	NA	5
cg05475109	NA	NA	8
cg20314884	ENSG00000163521.11	GLB1L	2
cg15999356	NA	NA	11
cg08967764	NA	NA	3
cg20279327	NA	NA	13
cg25638611	ENSG00000162105.12	SHANK2	11
cg03447435	ENSG00000254221.1	PCDHGB1	5
cg22610434	ENSG00000158481.8	CD1C	1
cg26843783	NA	NA	6
cg07068358	NA	NA	16
cg05857999	ENSG00000204428.8	LY6G5C	6
cg00668034	ENSG00000117758.9	STX12	1
cg07327178	ENSG00000245729.1	RP11-480D4.1	5
cg07327178	ENSG00000247516.3	MIR4458HG	5
cg07327178	ENSG00000249159.2	RP11-480D4.2	5
cg03961481	NA	NA	16
cg19637330	NA	NA	1
cg10013324	NA	NA	16
cg03175771	ENSG00000156858.7	PRR14	16
cg07385257	NA	NA	8
cg11809091	ENSG00000113212.4	PCDHB7	5
cg04516203	NA	NA	16
cg06188367	NA	NA	10
cg00989853	ENSG00000117595.6	IRF6	1
cg22803560	NA	NA	4
cg21050001	NA	NA	5
cg22151773	ENSG00000153391.11	INO80C	18
cg22151773	ENSG00000267140.1	RP11-322E11.6	18
cg06794141	NA	NA	16
cg10051493	ENSG00000259947.1	XX-DJ76P10__A.2	16
cg02304584	ENSG00000204428.8	LY6G5C	6
cg24782378	NA	NA	15
cg08967338	ENSG00000255622.1	PCDHB17	5
cg15909132	NA	NA	17
cg08044427	NA	NA	2
cg09885502	ENSG00000087460.19	GNAS	20
cg09885502	ENSG00000225806.3	RP1-309F20.3	20
cg26986681	NA	NA	4
cg15059639	NA	NA	2
cg23373640	NA	NA	14
cg00388287	NA	NA	2
cg08015278	NA	NA	3
cg09035930	NA	NA	12
cg06060522	NA	NA	20
cg05457628	ENSG00000176783.10	RUFY1	5
cg06906435	ENSG00000176605.3	C14orf177	14
cg08662052	ENSG00000159915.8	ZNF233	19
cg03023465	NA	NA	11
cg13138446	NA	NA	7
cg01093878	ENSG00000178171.6	AMER3	2
cg01093878	ENSG00000229797.1	AC140481.8	2
cg16273546	NA	NA	10
cg10598711	NA	NA	5
cg23330451	ENSG00000184814.5	PRR23B	3
cg06223162	ENSG00000181656.6	GPR88	1
cg24795274	NA	NA	15
cg17166262	NA	NA	6
cg04132407	NA	NA	7
cg09662496	NA	NA	7
cg09976142	ENSG00000148337.15	CIZ1	9
cg27357306	NA	NA	10
cg26803268	ENSG00000165995.14	CACNB2	10
cg26803268	ENSG00000235020.2	RP11-109I13.2	10
cg21160290	ENSG00000175164.9	ABO	9
cg15099666	NA	NA	7
cg06791446	ENSG00000066468.16	FGFR2	10
cg17763019	ENSG00000187372.9	PCDHB13	5
cg06213635	NA	NA	11
cg25835179	ENSG00000132744.3	ACY3	11
cg26516362	ENSG00000176783.10	RUFY1	5
cg08993878	ENSG00000257501.2	RP11-1016B18.1	12
cg18007837	ENSG00000262943.3	ALOX12P2	17
cg18955367	NA	NA	19
cg05835726	ENSG00000106004.4	HOXA5	7
cg00954878	NA	NA	2
cg26099834	NA	NA	15
cg02866106	ENSG00000181072.7	CHRM2	7
cg03086707	ENSG00000253910.1	PCDHGB2	5
cg18806140	ENSG00000066032.14	CTNNA2	2
cg16744531	ENSG00000179913.6	B3GNT3	19
cg04086531	NA	NA	16
cg04602747	NA	NA	6
cg15355952	NA	NA	5
cg15829642	NA	NA	5
cg16699385	NA	NA	6
cg16727243	NA	NA	2
cg08681904	NA	NA	8
cg06394109	NA	NA	16
cg10177518	NA	NA	15
cg17270081	NA	NA	9
cg21752383	ENSG00000253910.1	PCDHGB2	5
cg25204852	ENSG00000187323.7	DCC	18
cg25204852	ENSG00000266335.1	RP11-25O3.1	18
cg26968378	NA	NA	6
cg01792601	NA	NA	6
cg26744682	NA	NA	19
cg03340754	ENSG00000081818.1	PCDHB4	5
cg06739303	ENSG00000215146.4	RP11-313J2.1	10
cg26891150	ENSG00000235711.3	ANKRD34C	15
cg26891150	ENSG00000259234.1	RP11-17L5.4	15
cg14089267	NA	NA	13
cg23943125	NA	NA	5
cg04282082	ENSG00000106852.11	LHX6	9
cg11784196	ENSG00000250120.2	PCDHA10	5
cg02389040	ENSG00000204428.8	LY6G5C	6
cg09815769	NA	NA	1
cg11388673	ENSG00000185730.3	ZNF696	8
cg17401282	ENSG00000113327.10	GABRG2	5
cg21806985	ENSG00000171444.13	MCC	5
cg06576532	NA	NA	10
cg14223966	ENSG00000083067.18	TRPM3	9
cg17962671	NA	NA	2
cg23445255	ENSG00000179935.5	LINC00652	20
cg23445255	ENSG00000273148.1	RP5-1068E13.7	20
cg24998527	NA	NA	1
cg12353175	ENSG00000170820.7	FSHR	2
cg05852276	ENSG00000197479.4	PCDHB11	5
cg22126965	ENSG00000240230.1	COX19	7
cg10086741	NA	NA	16
cg16763089	ENSG00000205181.5	LINC00654	20
cg11237792	ENSG00000197557.6	TTC30A	2
cg02895447	NA	NA	11
cg06329735	NA	NA	11
cg07723251	ENSG00000154975.9	CA10	17
cg00796424	ENSG00000123388.4	HOXC11	12
cg14329783	NA	NA	7
cg18665594	NA	NA	5
cg20814179	ENSG00000127419.12	TMEM175	4
cg01483656	ENSG00000160352.11	ZNF714	19
cg11826726	NA	NA	8
cg24690094	NA	NA	11
cg18984282	ENSG00000176771.11	NCKAP5	2
cg05337761	ENSG00000269554.1	AL590822.2	1
cg20201270	NA	NA	2
cg20544552	ENSG00000137504.9	CREBZF	11
cg16622906	ENSG00000113211.3	PCDHB6	5
cg12460307	ENSG00000141570.6	CBX8	17
cg12460307	ENSG00000262768.1	RP11-353N14.1	17
cg17598923	NA	NA	5
cg02565993	ENSG00000176971.2	FIBIN	11
cg02687418	ENSG00000137504.9	CREBZF	11
cg14537332	ENSG00000162105.12	SHANK2	11
cg12990410	ENSG00000081818.1	PCDHB4	5
cg24265969	NA	NA	3
cg07222505	ENSG00000198780.7	FAM169A	5
cg07222505	ENSG00000271714.1	CTD-2377O17.1	5
cg21233675	NA	NA	12
cg09936799	ENSG00000249504.2	PCDHA14	5
cg26929700	NA	NA	16
cg25076597	ENSG00000148814.13	LRRC27	10
cg14253327	ENSG00000148123.10	LPPR1	9
cg19717773	NA	NA	7
cg14768256	ENSG00000196653.7	ZNF502	3
cg12031962	NA	NA	15
cg07205627	NA	NA	8
cg10140454	NA	NA	17
cg14996985	NA	NA	5
cg09187505	NA	NA	6
cg25352328	ENSG00000145888.6	GLRA1	5
cg15482931	ENSG00000166206.9	GABRB3	15
cg05274323	ENSG00000168824.10	NSG1	4
cg16370398	NA	NA	12
cg07314988	ENSG00000142102.11	ATHL1	11
cg00299286	NA	NA	5
cg01311360	ENSG00000253846.1	PCDHGA10	5
cg14516100	NA	NA	4
cg04329125	ENSG00000182809.6	CRIP2	14
cg07870307	ENSG00000253485.1	PCDHGA5	5
cg15570656	ENSG00000204644.5	ZFP57	6
cg22507756	NA	NA	1
cg13900773	ENSG00000125207.3	PIWIL1	12
cg24530489	NA	NA	15
cg10553103	NA	NA	5
cg10917547	ENSG00000253846.1	PCDHGA10	5
cg22586726	ENSG00000148814.13	LRRC27	10
cg02216535	NA	NA	4
cg20739205	NA	NA	12
cg07106794	NA	NA	15
cg03635442	NA	NA	8
cg02004851	ENSG00000081842.13	PCDHA6	5
cg12564567	ENSG00000236437.1	AP001891.1	11
cg22065894	NA	NA	6
cg00846036	ENSG00000150672.12	DLG2	11
cg26668675	ENSG00000204531.11	POU5F1	6
cg11440486	ENSG00000136449.9	MYCBPAP	17
cg11440486	ENSG00000249451.1	RP11-94C24.6	17
cg00822007	NA	NA	16
cg10909185	NA	NA	11
cg02022808	NA	NA	5
cg06529149	NA	NA	1
cg26031613	ENSG00000126214.16	KLC1	14
cg00456343	NA	NA	10
cg11012412	NA	NA	5
cg24361761	NA	NA	10
cg21952052	NA	NA	1
cg24975649	NA	NA	5
cg15971518	ENSG00000186652.5	PRG2	11
cg22620746	ENSG00000197134.7	ZNF257	19
cg14285533	ENSG00000227910.1	RP11-73B2.6	7
cg14285533	ENSG00000265017.1	AC092634.2	7
cg00994804	ENSG00000159216.14	RUNX1	21
cg02403883	ENSG00000113211.3	PCDHB6	5
cg01053087	ENSG00000104714.9	ERICH1	8
cg00901687	ENSG00000136449.9	MYCBPAP	17
cg00901687	ENSG00000249451.1	RP11-94C24.6	17
cg21167269	NA	NA	9
cg22359828	NA	NA	1
cg07241573	NA	NA	18
cg26077099	NA	NA	17
cg04139465	NA	NA	19
cg05194426	ENSG00000268925.1	AL161645.2	10
cg09374031	NA	NA	16
cg14833896	NA	NA	13
cg26218577	ENSG00000137818.7	RPLP1	15
cg01418385	ENSG00000254245.1	PCDHGA3	5
cg05353869	NA	NA	11
cg07911664	NA	NA	13
cg26121931	NA	NA	6
cg07119315	ENSG00000148814.13	LRRC27	10
cg04098547	ENSG00000140798.11	ABCC12	16
cg14738170	ENSG00000253485.1	PCDHGA5	5
cg19070856	NA	NA	5
cg16574737	ENSG00000254221.1	PCDHGB1	5
cg26874282	NA	NA	16
cg23549902	ENSG00000159904.7	ZNF890P	7
cg02313554	NA	NA	10
cg11859922	ENSG00000180875.4	GREM2	1
cg11765362	ENSG00000049319.2	SRD5A2	2
cg11598935	NA	NA	20
cg04887675	ENSG00000134871.13	COL4A2	13
cg09813145	NA	NA	16
cg09417038	NA	NA	21
cg01682111	ENSG00000059145.14	UNKL	16
cg01682111	ENSG00000265529.1	AL031721.1	16
cg01925738	ENSG00000113205.2	PCDHB3	5
cg15221642	NA	NA	5
cg21522026	ENSG00000120327.4	PCDHB14	5
cg11955878	ENSG00000183439.5	TRIM61	4
cg06897442	NA	NA	5
cg00019495	ENSG00000171476.17	HOPX	4
cg13735469	ENSG00000180921.6	FAM83H	8
cg23900293	NA	NA	11
cg06771126	ENSG00000171476.17	HOPX	4
cg12012426	NA	NA	4
cg05554000	NA	NA	7
cg03207151	NA	NA	12
cg17079987	NA	NA	10
cg09973676	NA	NA	8
cg26781129	ENSG00000196653.7	ZNF502	3
cg08757924	NA	NA	4
cg00976619	ENSG00000163660.7	CCNL1	3
cg15281331	NA	NA	10
cg09309269	ENSG00000108671.5	PSMD11	17
cg01542019	ENSG00000099797.7	TECR	19
cg09780231	NA	NA	17
cg09250365	NA	NA	11
cg14018024	NA	NA	9
cg23074932	ENSG00000081853.13	PCDHGA2	5
cg07520269	ENSG00000150672.12	DLG2	11
cg03142697	ENSG00000159216.14	RUNX1	21
cg23948391	NA	NA	15
cg01996567	NA	NA	7
cg26094651	NA	NA	2
cg13415566	NA	NA	10
cg05406088	NA	NA	15
cg07373798	NA	NA	4
cg01062020	ENSG00000198574.4	SH2D1B	1
cg04794430	ENSG00000262670.1	RP11-64J4.2	17
cg13077366	NA	NA	18
cg09749225	NA	NA	6
cg17275074	ENSG00000069018.13	TRPC7	5
cg26533311	NA	NA	6
cg16587725	NA	NA	11
cg08747963	NA	NA	5
cg03449857	ENSG00000204644.5	ZFP57	6
cg09507567	NA	NA	10
cg25066281	ENSG00000150672.12	DLG2	11
cg22482235	NA	NA	7
cg01664727	NA	NA	21
cg13624528	ENSG00000164418.15	GRIK2	6
cg14458068	ENSG00000253767.1	PCDHGA8	5
cg02207386	NA	NA	7
cg14667685	NA	NA	1
cg17766026	NA	NA	10
cg02097479	ENSG00000141140.12	MYO19	17
cg02097479	ENSG00000184886.3	PIGW	17
cg14983225	NA	NA	2
cg15120855	ENSG00000113209.6	PCDHB5	5
cg02909570	ENSG00000175643.7	RMI2	16
cg15546638	ENSG00000258741.2	RP11-386M24.4	15
cg20212912	NA	NA	4
cg21484985	ENSG00000258422.1	RP11-486O13.2	14
cg24156181	NA	NA	17
cg25174111	ENSG00000172732.7	MUS81	11
cg14304349	ENSG00000121236.15	TRIM6	11
cg14304349	ENSG00000258588.2	TRIM6-TRIM34	11
cg10878114	ENSG00000183780.8	SLC35F3	1
cg05276469	NA	NA	17
cg07026904	NA	NA	11
cg12717203	ENSG00000250312.2	ZNF718	4
cg06048354	ENSG00000081818.1	PCDHB4	5
cg17557357	ENSG00000254221.1	PCDHGB1	5
cg05256605	ENSG00000113083.8	LOX	5
cg04883026	ENSG00000173898.7	SPTBN2	11
cg25456368	ENSG00000171476.17	HOPX	4
cg15595755	NA	NA	5
cg07629625	NA	NA	10
cg01882498	ENSG00000189308.6	LIN54	4
cg21609526	NA	NA	1
cg09827761	NA	NA	15
cg03904042	ENSG00000125967.12	NECAB3	20
cg17611045	NA	NA	3
cg02119792	NA	NA	21
cg11235426	ENSG00000112679.10	DUSP22	6
cg10516993	NA	NA	1
cg24913794	NA	NA	2
cg18663033	NA	NA	2
cg00308130	NA	NA	5
cg11685843	NA	NA	4
cg18783429	NA	NA	5
cg20806345	NA	NA	2
cg05531482	NA	NA	7
cg16464373	NA	NA	8
cg06710769	ENSG00000196074.8	SYCP2	20
cg06710769	ENSG00000196227.6	FAM217B	20
cg00884800	NA	NA	16
cg14381350	ENSG00000111450.9	STX2	12
cg19092093	NA	NA	7
cg03425348	NA	NA	2
cg22676212	NA	NA	19
cg01680674	NA	NA	16
cg01029685	ENSG00000204961.5	PCDHA9	5
cg03152121	NA	NA	3
cg23681866	NA	NA	6
cg01156747	NA	NA	7
cg16338365	ENSG00000166984.7	TCP10L2	6
cg25487775	NA	NA	2
cg25147158	ENSG00000183439.5	TRIM61	4
cg20858107	NA	NA	8
cg08263750	NA	NA	16
cg09658497	NA	NA	7
cg02305289	NA	NA	16
cg22189786	ENSG00000183066.10	WBP2NL	22
cg15624813	NA	NA	10
cg22471075	NA	NA	22
cg26411822	ENSG00000117758.9	STX12	1
cg26411822	ENSG00000269971.1	RP3-426I6.5	1
cg16975614	NA	NA	3
cg14317384	NA	NA	8
cg25844605	ENSG00000205181.5	LINC00654	20
cg01471264	NA	NA	2
cg11945372	ENSG00000243156.3	MICAL3	22
cg06704897	ENSG00000248441.2	CTD-2536I1.1	15
cg25487047	NA	NA	5
cg01233934	NA	NA	6
cg13023646	ENSG00000183439.5	TRIM61	4
cg07859640	ENSG00000113205.2	PCDHB3	5
cg16887334	ENSG00000101405.3	OXT	20
cg25831233	ENSG00000005075.11	POLR2J	7
cg25831233	ENSG00000271745.1	AC093668.3	7
cg12527110	NA	NA	4
cg01754525	NA	NA	8
cg00290607	NA	NA	11
cg00374263	ENSG00000119596.13	YLPM1	14
cg00590063	NA	NA	19
cg14508358	ENSG00000225489.2	RP11-390F4.3	9
cg04346459	ENSG00000161912.13	ADCY10P1	6
cg13762612	ENSG00000229611.1	RP11-390F4.10	9
cg01185766	NA	NA	16
cg03238702	NA	NA	17
cg02784823	NA	NA	19
cg11066601	NA	NA	1
cg09667753	NA	NA	11
cg27195771	NA	NA	12
cg23969338	ENSG00000112852.4	PCDHB2	5
cg13291208	ENSG00000137573.9	SULF1	8
cg01077178	ENSG00000168283.9	BMI1	10
cg02530824	ENSG00000163737.3	PF4	4
cg27331495	ENSG00000169570.5	DTWD2	5
cg19904352	NA	NA	11
cg11747594	ENSG00000204644.5	ZFP57	6
cg15383120	ENSG00000112679.10	DUSP22	6
cg15548198	ENSG00000120328.4	PCDHB12	5
cg25849642	NA	NA	13
cg22700015	ENSG00000202056.1	RNA5SP19	1
cg17279458	ENSG00000196653.7	ZNF502	3
cg00957641	NA	NA	12
cg20913114	NA	NA	7
cg09351881	NA	NA	4
cg14038058	ENSG00000183439.5	TRIM61	4
cg07594247	ENSG00000125618.12	PAX8	2
cg07594247	ENSG00000189223.9	AC016683.6	2
cg15469871	ENSG00000230445.4	LRRC37A6P	10
cg23513591	NA	NA	13
cg22253329	NA	NA	13
cg06999008	ENSG00000261566.1	CTD-2144E22.6	16
cg00568384	NA	NA	2
cg19940312	NA	NA	4
cg11490745	NA	NA	2
cg06071033	ENSG00000138622.3	HCN4	15
cg14325153	ENSG00000233701.2	PRR23C	3
cg00766289	ENSG00000011105.7	TSPAN9	12
cg25219188	ENSG00000183439.5	TRIM61	4
cg09950812	NA	NA	14
cg27074582	NA	NA	2
cg15011837	ENSG00000148377.5	IDI2	10
cg16885113	ENSG00000204644.5	ZFP57	6
cg03395511	ENSG00000112679.10	DUSP22	6
cg09549987	ENSG00000164871.13	SPAG11B	8
cg25437304	NA	NA	6
cg21579107	NA	NA	12
cg24231558	NA	NA	7
cg14989033	ENSG00000082482.9	KCNK2	1
cg08041448	ENSG00000204644.5	ZFP57	6
cg23708717	ENSG00000172361.5	CCDC11	18
cg23983453	NA	NA	5
cg03226844	ENSG00000181031.11	RPH3AL	17
cg02822108	NA	NA	12
cg02228185	ENSG00000108381.6	ASPA	17
cg15146462	ENSG00000254733.1	RP11-317J19.1	11
cg16661522	NA	NA	1
cg24838316	NA	NA	6
cg22056094	NA	NA	5
cg12756504	NA	NA	15
cg02222791	NA	NA	14
cg07104919	ENSG00000149179.9	C11orf49	11
cg27224751	NA	NA	15
cg02531227	NA	NA	12
cg18938907	ENSG00000134184.8	GSTM1	1
cg20988098	NA	NA	6
cg15754660	ENSG00000214841.1	AC005493.1	7
cg03991592	ENSG00000167930.11	ITFG3	16
cg12662887	NA	NA	10
cg23390920	ENSG00000255794.2	RMST	12
cg22856279	NA	NA	21
cg06056929	NA	NA	7
cg00335715	NA	NA	5
cg02299497	ENSG00000259038.1	CTD-2325P2.4	14
cg02270332	NA	NA	6
cg12980127	NA	NA	5
cg21143896	ENSG00000146535.9	GNA12	7
cg23024444	ENSG00000164609.5	SLU7	5
cg23024444	ENSG00000164611.8	PTTG1	5
cg01778345	NA	NA	1
cg19025234	ENSG00000113296.10	THBS4	5
cg19025234	ENSG00000249825.1	CTD-2201I18.1	5
cg14362178	NA	NA	2
cg20422417	ENSG00000230452.1	AC012457.2	2
cg10021924	NA	NA	12
cg04647918	NA	NA	11
cg17347682	ENSG00000197479.4	PCDHB11	5
cg10963061	NA	NA	1
cg20598190	NA	NA	2
cg24072927	NA	NA	7
cg06193766	ENSG00000151240.11	DIP2C	10
cg06041909	ENSG00000251604.1	RP11-79P5.7	5
cg24834873	ENSG00000189127.3	ANKRD34B	5
cg00118989	ENSG00000069018.13	TRPC7	5
cg24569257	NA	NA	5
cg23350716	ENSG00000255963.1	PPIAL4A	1
cg21190982	ENSG00000119616.7	FCF1	14
cg21190982	ENSG00000119682.12	AREL1	14
cg21190982	ENSG00000214670.3	AC007956.1	14
cg11182018	ENSG00000112852.4	PCDHB2	5
cg01817393	ENSG00000087460.19	GNAS	20
cg17387122	ENSG00000243156.3	MICAL3	22
cg03938978	NA	NA	2
cg04773864	ENSG00000253485.1	PCDHGA5	5
cg13590055	NA	NA	18
cg04134722	NA	NA	15
cg21777188	ENSG00000255622.1	PCDHB17	5
cg07040013	NA	NA	10
cg05028555	NA	NA	10
cg24611709	NA	NA	7
cg03738707	NA	NA	2
cg05700724	NA	NA	5
cg00921309	NA	NA	8
cg05248234	ENSG00000186765.7	FSCN2	17
cg11959694	ENSG00000144191.7	CNGA3	2
cg11959694	ENSG00000227987.1	AC092675.4	2
cg25072766	NA	NA	11
cg07429087	NA	NA	5
cg02026141	NA	NA	10
cg00325531	NA	NA	1
cg25340050	NA	NA	5
cg05991492	NA	NA	16
cg08260406	ENSG00000196071.3	OR2L13	1
cg05849772	ENSG00000167930.11	ITFG3	16
cg17004353	NA	NA	11
cg17379932	ENSG00000151461.15	UPF2	10
cg04255278	ENSG00000175745.7	NR2F1	5
cg04255278	ENSG00000237187.4	NR2F1-AS1	5
cg24082680	ENSG00000125703.10	ATG4C	1
cg20020844	ENSG00000189120.3	SP6	17
cg06005169	NA	NA	2
cg27079322	ENSG00000121075.5	TBX4	17
cg16784985	ENSG00000160191.13	PDE9A	21
cg26679884	NA	NA	10
cg00748875	ENSG00000204969.5	PCDHA2	5
cg10118462	NA	NA	16
cg12976463	NA	NA	6
cg26402417	NA	NA	11
cg13480937	NA	NA	1
cg27572370	NA	NA	10
cg17580331	ENSG00000166862.6	CACNG2	22
cg17580331	ENSG00000234688.1	RP1-293L6.1	22
cg13934308	NA	NA	12
cg23804921	NA	NA	15
cg24988817	NA	NA	2
cg25148528	NA	NA	20
cg01214012	NA	NA	14
cg16241932	NA	NA	6
cg08079330	NA	NA	14
cg13336665	ENSG00000181965.4	NEUROG1	5
cg15777472	ENSG00000175550.3	DRAP1	11
cg15777472	ENSG00000175573.6	C11orf68	11
cg26393379	ENSG00000250167.1	CTC-321K16.1	5
cg26522894	ENSG00000151952.10	TMEM132D	12
cg21482265	ENSG00000125618.12	PAX8	2
cg21482265	ENSG00000189223.9	AC016683.6	2
cg20916523	ENSG00000134086.7	VHL	3
cg01596289	NA	NA	6
cg18391209	NA	NA	1
cg19154323	ENSG00000178385.9	PLEKHM3	2
cg23997263	ENSG00000172461.6	FUT9	6
cg01048272	ENSG00000176155.14	CCDC57	17
cg09782097	ENSG00000113209.6	PCDHB5	5
cg00113096	NA	NA	2
cg05933736	ENSG00000041515.11	MYO16	13
cg20649298	ENSG00000259974.2	LINC00261	20
cg23221052	NA	NA	5
cg25393494	ENSG00000179598.5	PLD6	17
cg15443732	ENSG00000166573.4	GALR1	18
cg15940337	ENSG00000238854.1	SNORD5	8
cg23500924	NA	NA	5
cg21457401	NA	NA	6
cg22737241	NA	NA	10
cg13944838	NA	NA	5
cg10864200	NA	NA	4
cg16301894	NA	NA	4
cg25360385	ENSG00000139629.11	GALNT6	12
cg18418457	ENSG00000120708.12	TGFBI	5
cg20141578	ENSG00000121380.8	BCL2L14	12
cg07792871	ENSG00000204625.6	HCG9	6
cg25066665	ENSG00000163125.11	RPRD2	1
cg26865747	NA	NA	6
cg15204036	ENSG00000164089.4	ETNPPL	4
cg12302982	NA	NA	2
cg20553766	ENSG00000124089.4	MC3R	20
cg08477332	ENSG00000189334.4	S100A14	1
cg19641327	NA	NA	5
cg16293892	NA	NA	5
cg05946623	ENSG00000150394.9	CDH8	16
cg25134647	NA	NA	12
cg14126466	NA	NA	12
cg03780733	ENSG00000113212.4	PCDHB7	5
cg27421267	NA	NA	10
cg26719629	ENSG00000167244.13	IGF2	11
cg18129296	NA	NA	3
cg14485633	NA	NA	9
cg23024343	NA	NA	7
cg07968760	NA	NA	12
cg12603453	NA	NA	6
cg16006841	ENSG00000169220.13	RGS14	5
cg27247736	NA	NA	6
cg16340422	ENSG00000179598.5	PLD6	17
cg11949518	NA	NA	17
cg05843457	NA	NA	1
cg19916659	ENSG00000237298.4	TTN-AS1	2
cg13704680	ENSG00000267270.1	AC139100.2	18
cg07800227	NA	NA	13
cg03686964	NA	NA	5
cg01238435	NA	NA	5
cg08296385	ENSG00000164953.11	TMEM67	8
cg07091346	NA	NA	11
cg26017880	ENSG00000166377.15	ATP9B	18
cg14964336	NA	NA	4
cg05563033	NA	NA	13
cg06312072	ENSG00000185046.14	ANKS1B	12
cg10043954	ENSG00000120327.4	PCDHB14	5
cg09438069	NA	NA	4
cg01093138	NA	NA	16
cg06883126	NA	NA	5
cg23126342	NA	NA	13
cg19495714	ENSG00000184990.8	SIVA1	14
cg00945507	ENSG00000132432.9	SEC61G	7
cg00945507	ENSG00000234707.2	RP11-745C15.2	7
cg22452837	NA	NA	6
cg25232043	NA	NA	5
cg23649088	ENSG00000178074.5	C2orf69	2
cg23649088	ENSG00000232732.5	AC073043.1	2
cg19242610	ENSG00000244682.3	FCGR2C	1
cg26999154	ENSG00000251557.2	HNRNPKP3	11
cg04181038	NA	NA	4
cg15652532	ENSG00000172954.9	LCLAT1	2
cg18705301	ENSG00000137806.4	NDUFAF1	15
cg01267150	ENSG00000151474.15	FRMD4A	10
cg03702477	NA	NA	5
cg13943133	NA	NA	9
cg01201914	NA	NA	15
cg16627854	NA	NA	6
cg24769628	ENSG00000204962.4	PCDHA8	5
cg10730673	ENSG00000212719.6	C17orf51	17
cg04612667	NA	NA	6
cg21757281	NA	NA	4
cg27535677	NA	NA	6
cg02382795	ENSG00000009950.11	MLXIPL	7
cg08007378	ENSG00000156232.6	WHAMM	15
cg15574301	ENSG00000131435.8	PDLIM4	5
cg00219169	NA	NA	10
cg11424828	ENSG00000036448.5	MYOM2	8
cg09150140	ENSG00000254906.1	RP11-701I24.3	11
cg11518454	NA	NA	1
cg14320530	NA	NA	10
cg01671212	ENSG00000157306.10	RP11-66N24.4	14
cg00059399	NA	NA	5
cg13518670	NA	NA	6
cg16189953	NA	NA	18
cg00590260	NA	NA	10
cg18873965	NA	NA	12
cg01988325	ENSG00000198983.1	MIR449A	5
cg01988325	ENSG00000207728.1	MIR449B	5
cg01988325	ENSG00000251856.1	MIR449C	5
cg18195238	ENSG00000253734.1	RP11-579E24.1	8
cg11641395	ENSG00000186952.10	TMEM232	5
cg05348875	ENSG00000118257.12	NRP2	2
cg05348875	ENSG00000225216.2	AC007362.3	2
cg18274664	NA	NA	21
cg26371957	ENSG00000177406.4	RP11-218M22.1	12
cg06713675	ENSG00000123737.8	EXOSC9	4
cg23269692	NA	NA	21
cg17982031	ENSG00000253953.1	PCDHGB4	5
cg01140416	NA	NA	7
cg12375722	ENSG00000254221.1	PCDHGB1	5
cg09584650	NA	NA	8
cg10832239	NA	NA	14
cg16376902	NA	NA	5
cg20433858	ENSG00000196071.3	OR2L13	1
cg03393996	NA	NA	4
cg23886747	NA	NA	11
cg12088946	ENSG00000239920.1	AC015691.13	11
cg12088946	ENSG00000258659.2	TRIM34	11
cg02973961	NA	NA	16
cg04645050	NA	NA	16
cg13830619	NA	NA	12
cg18970151	NA	NA	13
cg07621803	NA	NA	18
cg10589385	ENSG00000143379.8	SETDB1	1
cg07584066	ENSG00000108406.5	DHX40	17
cg24656596	NA	NA	5
cg20218571	NA	NA	18
cg16474696	ENSG00000037757.9	MRI1	19
cg26654770	ENSG00000177406.4	RP11-218M22.1	12
cg13199429	ENSG00000126785.8	RHOJ	14
cg06429214	ENSG00000186952.10	TMEM232	5
cg00233420	ENSG00000251557.2	HNRNPKP3	11
cg21234506	ENSG00000140379.7	BCL2A1	15
cg03193322	NA	NA	6
cg08818829	ENSG00000039139.9	DNAH5	5
cg17170839	ENSG00000150625.12	GPM6A	4
cg25755428	ENSG00000037757.9	MRI1	19
cg04850148	NA	NA	17
cg14341177	NA	NA	9
cg25027699	ENSG00000151572.12	ANO4	12
cg14020285	NA	NA	2
cg08742575	ENSG00000160284.10	SPATC1L	21
cg08742575	ENSG00000228404.1	AP001468.58	21
cg08959039	NA	NA	13
cg14741691	ENSG00000105223.14	PLD3	19
cg14741691	ENSG00000160392.9	C19orf47	19
cg06657721	NA	NA	6
cg06414816	ENSG00000186952.10	TMEM232	5
cg19449067	ENSG00000091831.17	ESR1	6
cg03691822	ENSG00000260450.1	RP11-523L20.1	16
cg24634471	ENSG00000167653.4	PSCA	8
cg24634471	ENSG00000234616.4	JRK	8
cg15141401	ENSG00000172188.4	OR4C11	11
cg00256329	NA	NA	17
cg19976449	NA	NA	5
cg09439915	NA	NA	12
cg13367219	NA	NA	12
cg05363438	ENSG00000143756.7	FBXO28	1
cg03534453	NA	NA	5
cg22700822	NA	NA	3
cg10582608	NA	NA	6
cg19526166	ENSG00000186952.10	TMEM232	5
cg08292485	ENSG00000204548.3	DEFB121	20
cg25924602	NA	NA	4
cg24883219	NA	NA	18
cg00258081	ENSG00000251557.2	HNRNPKP3	11
cg05176970	NA	NA	17
cg15371026	NA	NA	4
cg11864574	ENSG00000077327.11	SPAG6	10
cg16991868	ENSG00000090273.9	NUDC	1
cg16991868	ENSG00000198746.8	GPATCH3	1
cg14157435	ENSG00000118257.12	NRP2	2
cg14157435	ENSG00000225216.2	AC007362.3	2
cg07629776	NA	NA	10
cg08779649	NA	NA	13
cg09319828	ENSG00000187862.7	TTC24	1
cg22790377	ENSG00000143793.8	C1orf35	1
cg15021280	ENSG00000205439.8	KRTAP12-3	21
cg26764761	NA	NA	16
cg10596483	ENSG00000167653.4	PSCA	8
cg10596483	ENSG00000234616.4	JRK	8
cg00099295	ENSG00000075975.11	MKRN2	3
cg26286839	ENSG00000249825.1	CTD-2201I18.1	5
cg18412431	NA	NA	1
cg19384241	NA	NA	2
cg27196974	NA	NA	17
cg04515200	ENSG00000270123.2	VTRNA2-1	5
cg08662620	ENSG00000261683.1	LINC00838	10
cg01207684	NA	NA	16
cg07230440	NA	NA	12
cg14201467	NA	NA	11
cg06716182	ENSG00000266192.1	MIR1260B	11
cg10044179	ENSG00000215559.4	ANKRD20A11P	21
cg21358336	ENSG00000261996.1	CTC-281F24.1	17
cg21358336	ENSG00000264468.1	MIR4520A	17
cg16761754	NA	NA	14
cg10517650	ENSG00000163611.7	SPICE1	3
cg20360395	NA	NA	12
cg08470863	NA	NA	3
cg11342198	NA	NA	7
cg13732083	ENSG00000160284.10	SPATC1L	21
cg13732083	ENSG00000228404.1	AP001468.58	21
cg02760962	ENSG00000166326.5	TRIM44	11
cg15720832	ENSG00000143793.8	C1orf35	1
cg03635532	NA	NA	19
cg06614118	ENSG00000168903.8	BTNL3	5
cg08161546	ENSG00000091831.17	ESR1	6
cg24851651	NA	NA	11
cg06478886	ENSG00000270123.2	VTRNA2-1	5
cg26041569	NA	NA	8
cg17837517	NA	NA	4
cg13012494	ENSG00000160284.10	SPATC1L	21
cg13012494	ENSG00000228404.1	AP001468.58	21
cg26896946	ENSG00000270123.2	VTRNA2-1	5
cg26479374	ENSG00000159692.11	CTBP1	4
cg26479374	ENSG00000196810.4	CTBP1-AS2	4
cg22220710	NA	NA	18
cg10296238	ENSG00000160284.10	SPATC1L	21
cg10296238	ENSG00000228404.1	AP001468.58	21
cg09340276	NA	NA	14
cg01201512	ENSG00000177406.4	RP11-218M22.1	12
cg19384448	NA	NA	1
cg18753928	ENSG00000163611.7	SPICE1	3
cg07158503	ENSG00000270123.2	VTRNA2-1	5
cg00124993	ENSG00000270123.2	VTRNA2-1	5
cg01819759	ENSG00000152193.7	RNF219	13
cg06536614	ENSG00000270123.2	VTRNA2-1	5
cg17890940	ENSG00000236081.1	AC074389.9	7
cg18797653	ENSG00000270123.2	VTRNA2-1	5
cg16615357	ENSG00000270123.2	VTRNA2-1	5
cg18678645	ENSG00000270123.2	VTRNA2-1	5
cg03691722	NA	NA	18
cg06040034	NA	NA	8
cg18197594	ENSG00000119912.11	IDE	10
cg26328633	ENSG00000270123.2	VTRNA2-1	5
cg11608150	ENSG00000270123.2	VTRNA2-1	5
cg25340688	ENSG00000270123.2	VTRNA2-1	5
cg10920224	NA	NA	14
cg05163071	ENSG00000163515.6	RETNLB	3
cg04481923	ENSG00000270123.2	VTRNA2-1	5
cg24968629	NA	NA	22
cg19214707	NA	NA	7
cg23732024	ENSG00000154589.2	LY96	8
