# Supplementary material for: Genome-wide DNA methylation analysis pre- and post-lenalidomide treatment in patients with myelodysplastic syndrome with isolated deletion (5q)
Source: Ann Hematol. 2021 Apr 27;100(6):1463–71. doi: 10.1007/s00277-021-04492-1 (PMC8116243; doi:10.1007/s00277-021-04492-1)
Supplement: Supplementary file 3 — (XLSX 29 kb) [file 277_2021_4492_MOESM3_ESM.xlsx]

## Sheet: Sheet1
Supplemental Table 2. List of 319 significantly differentially methylated genes between Clusters A and B (sorted by q-value).
gene_name	P.value	Mean.of.Cluster.A..n.14.	Mean.of.Cluster.B..n.37.	Difference	SE.of.difference	t.ratio	q.value
CFTR	<0.000001	0.8369	-2.064	2.901	0.4165	6.965	<0.000001
MAST4	<0.000001	0.2116	-2.513	2.725	0.3626	7.515	<0.000001
HOXA2	<0.000001	0.8354	-2.772	3.608	0.4201	8.588	<0.000001
HOXA2	<0.000001	0.5239	-3.574	4.098	0.3785	10.83	<0.000001
HOXA2	<0.000001	0.4038	-2.672	3.076	0.3996	7.698	<0.000001
RARRES2	<0.000001	2.679	0.107	2.572	0.3958	6.498	<0.000001
LRAT	<0.000001	0.9467	-1.718	2.665	0.3875	6.879	<0.000001
MAPK8IP1	<0.000001	2.717	-0.1022	2.819	0.4358	6.469	<0.000001
CALD1	<0.000001	1.075	-1.391	2.467	0.3263	7.559	<0.000001
COL21A1	<0.000001	0.2813	-1.985	2.266	0.3512	6.453	<0.000001
AP1M2	<0.000001	-0.05889	-2.551	2.492	0.3722	6.697	<0.000001
DCDC2	<0.000001	0.4811	-2.464	2.946	0.4048	7.277	<0.000001
DCDC2	<0.000001	0.04044	-3.968	4.009	0.5237	7.655	<0.000001
SLC43A1	<0.000001	1.9	-0.1893	2.09	0.3153	6.628	<0.000001
SLC43A1	<0.000001	1.809	-0.3601	2.17	0.3169	6.845	<0.000001
CCDC81	<0.000001	1.704	-1.328	3.032	0.4295	7.059	<0.000001
TMEM178A	<0.000001	2.112	-0.4505	2.562	0.3928	6.523	<0.000001
KIAA1522	<0.000001	1.063	-1.618	2.681	0.3997	6.708	<0.000001
KIAA1522	<0.000001	-0.4003	-4.342	3.941	0.461	8.55	<0.000001
GABRB1	<0.000001	0.2754	-2.803	3.078	0.2531	12.16	<0.000001
FREM1	<0.000001	0.557	-2.111	2.668	0.3055	8.733	<0.000001
NSD1	<0.000001	0.137	-2.868	3.005	0.4528	6.636	<0.000001
TTYH1	<0.000001	0.5969	-2.147	2.744	0.3875	7.081	<0.000001
XKR6	<0.000001	0.4683	-2.697	3.166	0.4497	7.039	<0.000001
MMRN2	<0.000001	-0.3111	-3.341	3.03	0.3685	8.222	<0.000001
EVX2	<0.000001	0.935	-1.972	2.907	0.4148	7.008	<0.000001
EVX2	<0.000001	0.5352	-2.474	3.009	0.4147	7.256	<0.000001
NSUN7	<0.000001	2.153	-0.1161	2.27	0.3221	7.046	<0.000001
ZADH2	<0.000001	2.026	-1.027	3.053	0.4306	7.091	<0.000001
ARSJ	<0.000001	2.006	-1.04	3.046	0.3787	8.044	<0.000001
C11orf88	<0.000001	-0.1979	-3.407	3.209	0.4044	7.936	<0.000001
WT1	<0.000001	0.5102	-1.986	2.497	0.3155	7.913	<0.000001
TMEM26	<0.000001	-0.6011	-3.218	2.617	0.3986	6.564	<0.000001
FAM115A	<0.000001	1.035	-1.667	2.702	0.3555	7.601	<0.000001
FAM115A	<0.000001	1.008	-2.645	3.653	0.39	9.367	<0.000001
PKHD1L1	<0.000001	0.6806	-2.913	3.594	0.3617	9.936	<0.000001
RP11-809M12.1	<0.000001	-0.6011	-3.218	2.617	0.3986	6.564	<0.000001
RP11-449P15.1	<0.000001	1.042	-1.226	2.268	0.3482	6.514	<0.000001
RP4-584D14.7	<0.000001	2.679	0.107	2.572	0.3958	6.498	<0.000001
RP11-710C12.1	<0.000001	-0.04059	-3.696	3.655	0.4137	8.835	<0.000001
RP11-96C23.5	<0.000001	-0.3111	-3.341	3.03	0.3685	8.222	<0.000001
ADIRF-AS1	<0.000001	-0.3111	-3.341	3.03	0.3685	8.222	<0.000001
RP11-96C23.15	<0.000001	-0.3111	-3.341	3.03	0.3685	8.222	<0.000001
ERBB2	<0.000001	-0.005988	-2.294	2.288	0.3588	6.377	1e-06
ZEB2	<0.000001	0.9174	-1.455	2.373	0.3724	6.371	1e-06
ZEB2-AS1	<0.000001	0.9174	-1.455	2.373	0.3724	6.371	1e-06
RP11-55L4.1	<0.000001	1.573	-0.645	2.218	0.3456	6.418	1e-06
NXPH2	<0.000001	-0.718	-3.531	2.813	0.468	6.01	4e-06
CCDC81	<0.000001	1.868	-0.1296	1.997	0.3348	5.965	4e-06
FBXO17	<0.000001	0.3441	-1.841	2.185	0.3626	6.025	4e-06
EVX2	<0.000001	0.1491	-2.554	2.703	0.4551	5.939	5e-06
FBXO17	<0.000001	0.6873	-1.377	2.064	0.3516	5.87	6e-06
TMEM178A	<0.000001	0.9074	-1.303	2.21	0.3787	5.835	7e-06
PRDM8	<0.000001	0.9491	-0.986	1.935	0.3339	5.795	8e-06
LMX1A	<0.000001	-0.0377	-2.387	2.349	0.4069	5.774	8e-06
LGI1	<0.000001	1.224	-0.8272	2.051	0.3585	5.721	9e-06
LY96	<0.000001	-1.134	1.148	-2.283	0.4009	5.695	1e-05
FZD5	<0.000001	0.3315	-2.05	2.382	0.4254	5.599	1.3e-05
KCTD12	1e-06	4.344	1.775	2.569	0.4606	5.577	1.3e-05
IZUMO1	1e-06	3.59	1.061	2.529	0.4537	5.575	1.3e-05
PRRT1	1e-06	0.1213	-2.387	2.508	0.45	5.575	1.3e-05
AC000403.1	1e-06	4.344	1.775	2.569	0.4606	5.577	1.3e-05
PLAUR	1e-06	2.188	-0.4699	2.658	0.4793	5.544	1.5e-05
TSPAN5	2e-06	2.107	-0.02091	2.128	0.3906	5.448	2e-05
ZKSCAN4	2e-06	1.329	-0.6672	1.996	0.3663	5.45	2e-05
NKAPL	2e-06	1.329	-0.6672	1.996	0.3663	5.45	2e-05
RP11-1299A16.3	2e-06	2.107	-0.02091	2.128	0.3906	5.448	2e-05
CD164L2	2e-06	0.1852	-2.185	2.371	0.4367	5.428	2.1e-05
ANKMY1	2e-06	-0.6131	-3.544	2.931	0.5424	5.403	2.3e-05
RP11-436H11.5	2e-06	-0.04661	-2.792	2.745	0.508	5.404	2.3e-05
RP11-195F19.5	2e-06	1.557	-0.4378	1.995	0.3705	5.385	2.4e-05
RP11-195F19.9	2e-06	1.557	-0.4378	1.995	0.3705	5.385	2.4e-05
RP11-195F19.30	2e-06	1.557	-0.4378	1.995	0.3705	5.385	2.4e-05
PITX2	2e-06	0.8959	-1.084	1.98	0.369	5.365	2.5e-05
FOXI2	2e-06	1.085	-0.8023	1.887	0.3532	5.343	2.7e-05
CTD-3193O13.9	3e-06	-0.09994	-2.907	2.807	0.5314	5.282	3.1e-05
EBF4	3e-06	0.1923	-1.94	2.132	0.4067	5.243	3.5e-05
MAN1C1	4e-06	2.362	0.2898	2.072	0.3963	5.228	3.6e-05
NBEA	3e-06	0.8767	-1.378	2.254	0.4309	5.231	3.6e-05
MAB21L1	3e-06	0.8767	-1.378	2.254	0.4309	5.231	3.6e-05
RP11-115H18.1	4e-06	3.19	0.2556	2.934	0.5638	5.205	3.8e-05
LINC00886	4e-06	-0.488	-2.845	2.357	0.4532	5.202	3.9e-05
SLC38A11	5e-06	3.471	1.178	2.293	0.4463	5.138	4.7e-05
SLC38A4	5e-06	1.556	-0.4267	1.983	0.3868	5.125	4.8e-05
WFDC2	6e-06	-0.8256	-3.321	2.495	0.4921	5.07	5.6e-05
PRRT1	6e-06	-0.7193	-3.259	2.54	0.5005	5.075	5.6e-05
AC002398.12	7e-06	3.235	1.046	2.19	0.4337	5.049	5.9e-05
BARHL2	7e-06	0.3174	-2.032	2.349	0.4669	5.031	6.3e-05
CLN6	7e-06	3.052	0.7722	2.28	0.4551	5.011	6.5e-05
CD164L2	8e-06	0.09176	-2.54	2.632	0.5259	5.005	6.5e-05
LINC00886	8e-06	2.274	0.22	2.054	0.4102	5.008	6.5e-05
AC002398.12	8e-06	3.144	0.9873	2.157	0.4307	5.008	6.5e-05
SLC38A4	8e-06	1.452	-0.9137	2.366	0.4739	4.992	6.8e-05
FBXO5	8e-06	0.312	-1.762	2.074	0.4168	4.975	7.1e-05
RP1-101K10.6	8e-06	0.312	-1.762	2.074	0.4168	4.975	7.1e-05
EVX2	1e-05	0.3657	-1.798	2.163	0.4388	4.929	8.1e-05
GNG8	1.2e-05	1.188	-1.111	2.299	0.4712	4.88	9.5e-05
CCDC67	1.3e-05	0.5488	-1.416	1.965	0.4046	4.857	0.000101
PPP1CC	1.4e-05	1.098	-1.144	2.243	0.4644	4.828	0.00011
RNF175	1.5e-05	1.54	-0.3569	1.897	0.3946	4.808	0.000116
NBEA	1.5e-05	0.3107	-2.132	2.443	0.5093	4.797	0.000119
MAB21L1	1.5e-05	0.3107	-2.132	2.443	0.5093	4.797	0.000119
SLC38A11	1.7e-05	1.239	-0.4456	1.685	0.3534	4.768	0.000129
SLC4A10	1.8e-05	1.914	0.105	1.809	0.3805	4.754	0.000133
NSD1	2.1e-05	4.013	1.526	2.487	0.5278	4.712	0.000151
NBEA	2.3e-05	1.284	-0.4757	1.76	0.3756	4.685	0.000162
MAB21L1	2.3e-05	1.284	-0.4757	1.76	0.3756	4.685	0.000162
LMO1	2.3e-05	2.38	0.5018	1.878	0.4012	4.681	0.000163
ANK2	2.5e-05	-0.1029	-2.205	2.102	0.4513	4.659	0.000174
PRRT1	2.7e-05	-1.1	-3.444	2.343	0.5061	4.63	0.00019
TNFRSF19	2.9e-05	-0.09361	-2.225	2.132	0.4628	4.606	0.000202
CDC42BPB	2.9e-05	0.8838	-1.23	2.114	0.4588	4.608	0.000202
LINC00461	3e-05	0.3169	-1.488	1.805	0.3925	4.598	0.000206
CTC-467M3.1	3e-05	0.3169	-1.488	1.805	0.3925	4.598	0.000206
RP11-107I14.2	3.1e-05	-0.4006	-2.628	2.228	0.485	4.593	0.000208
TFAP2B	3.1e-05	0.3495	-1.36	1.71	0.3727	4.587	0.00021
ANKMY1	3.3e-05	-0.08839	-2.24	2.151	0.4709	4.568	0.000222
BCHE	3.5e-05	0.6524	-1.085	1.737	0.3811	4.558	0.000227
RP11-131H24.4	3.7e-05	1.565	-0.6483	2.213	0.4876	4.539	0.00024
MEF2B	3.9e-05	-1.478	-4.284	2.806	0.6204	4.523	0.000252
HOXB6	4.1e-05	2.6	0.6577	1.942	0.4309	4.507	0.000262
HOXB3	4.1e-05	2.6	0.6577	1.942	0.4309	4.507	0.000262
SLC38A4	4.1e-05	2.835	0.4883	2.347	0.5206	4.508	0.000262
HOXA2	4.2e-05	1.239	-0.6328	1.872	0.4156	4.503	0.000265
RP13-137A17.4	5e-05	3.358	0.7835	2.574	0.5785	4.45	0.000311
RP13-137A17.6	5e-05	3.358	0.7835	2.574	0.5785	4.45	0.000311
SH3YL1	5.1e-05	1.601	-0.6387	2.24	0.5042	4.442	0.000318
ACP1	5.1e-05	1.601	-0.6387	2.24	0.5042	4.442	0.000318
AC002398.12	5.2e-05	3.918	1.811	2.107	0.4747	4.438	0.00032
CDC42BPB	5.2e-05	0.7918	-1.091	1.882	0.4247	4.433	0.000324
TBR1	5.6e-05	0.3683	-1.327	1.695	0.3842	4.413	0.000344
KRT222	5.7e-05	0.3449	-1.86	2.205	0.5004	4.406	0.000351
KRT222	5.7e-05	0.3449	-1.86	2.205	0.5004	4.406	0.000351
AC073508.1	5.7e-05	0.3449	-1.86	2.205	0.5004	4.406	0.000351
ACVR1C	6.1e-05	2.116	0.4993	1.617	0.3688	4.385	0.00037
PLEC	6.2e-05	1.121	-0.6177	1.739	0.3969	4.381	0.000373
ZBTB46	6.8e-05	1.49	-0.9248	2.415	0.5549	4.352	0.000408
ANKMY1	7.1e-05	-0.01004	-1.766	1.756	0.4044	4.342	0.000419
CHD5	0.000111	0.3963	-1.72	2.117	0.5035	4.204	0.000633
SLC6A20	0.000114	3.096	0.7659	2.33	0.5554	4.196	0.000641
PRRT1	0.00012	1.471	-0.3928	1.864	0.446	4.18	0.000662
LIG4	0.00013	1.946	0.2152	1.731	0.4166	4.154	0.000709
LINC00856	0.000131	-0.524	-2.873	2.349	0.5655	4.153	0.000709
MEDAG	0.000143	0.4707	-1.391	1.862	0.4513	4.125	0.000769
NRN1	0.000144	-0.8384	-2.549	1.71	0.4147	4.124	0.00077
RABGAP1L	0.000146	0.1322	-1.476	1.608	0.3906	4.118	0.00078
NXPH2	0.000151	0.7902	-0.961	1.751	0.4263	4.108	0.000802
PRRT1	0.000161	-0.5555	-2.874	2.319	0.5671	4.089	0.000849
NBEA	0.000171	0.377	-1.705	2.082	0.5115	4.07	0.000896
MAB21L1	0.000171	0.377	-1.705	2.082	0.5115	4.07	0.000896
HAPLN1	0.000192	1.196	-0.787	1.983	0.4916	4.033	0.000982
LRRC17	0.000226	0.4392	-1.24	1.679	0.4216	3.982	0.001126
RP11-680F8.1	0.000246	1.707	-0.05377	1.761	0.4452	3.956	0.001213
PCDHB15	0.000273	0.7153	-0.711	1.426	0.3636	3.923	0.001313
RP11-196H14.3	0.000272	1.576	-0.03857	1.614	0.4115	3.923	0.001313
HIF3A	0.000292	2.14	0.4579	1.682	0.4311	3.901	0.001387
RP11-874J12.3	0.000291	2.225	0.5046	1.721	0.4409	3.902	0.001387
LINC00925	0.000334	1.42	-0.07609	1.496	0.3877	3.858	0.001559
TBPL2	0.000349	1.635	-0.0358	1.671	0.4346	3.844	0.001622
RNF111	0.000357	1.745	0.1562	1.588	0.4139	3.837	0.001651
RP11-30K9.5	0.000357	1.745	0.1562	1.588	0.4139	3.837	0.001651
PRRT1	0.000359	-1.158	-3.447	2.289	0.5968	3.835	0.001655
HOXA4	0.000362	1.527	0.06092	1.467	0.3826	3.833	0.001662
HOXB6	0.000381	3.435	1.462	1.974	0.5172	3.816	0.001737
HOXB3	0.000381	3.435	1.462	1.974	0.5172	3.816	0.001737
ANGPT2	0.000397	1.604	0.07555	1.528	0.4018	3.803	0.001781
ANKDD1B	0.000402	1.944	0.2847	1.659	0.4368	3.799	0.001797
IZUMO1	0.000422	1.506	-0.2978	1.803	0.4767	3.783	0.001881
CLDN10	0.000426	-0.6485	-2.7	2.052	0.5428	3.78	0.001889
KRT7	0.000427	1.198	-0.7094	1.907	0.5047	3.779	0.001889
FEZF2	0.00047	0.9959	-0.4725	1.468	0.3918	3.748	0.002044
PRRT1	0.000473	1.884	0.1733	1.711	0.4566	3.747	0.002047
MEDAG	0.000496	-0.08874	-2.236	2.147	0.5756	3.731	0.002141
TRIM71	0.000519	-0.5791	-2.282	1.703	0.4583	3.716	0.002222
CLDN9	0.000517	2.338	0.5038	1.834	0.4934	3.718	0.002222
PRRT1	0.000527	-0.2047	-2.017	1.812	0.4884	3.711	0.00225
HIF3A	0.000549	1.833	0.01422	1.819	0.4918	3.698	0.002336
PCDHB4	0.000579	-0.502	-2.167	1.665	0.4525	3.681	0.002445
HOXD11	0.000591	0.1634	-1.287	1.45	0.3947	3.674	0.002487
MAN2B1	0.000598	0.6986	-1.108	1.807	0.4924	3.67	0.002502
CTD-2192J16.22	0.000598	0.6986	-1.108	1.807	0.4924	3.67	0.002502
TMED3	0.000605	0.3505	-1.069	1.42	0.3873	3.666	0.002521
ENPP2	0.000608	-0.5386	-2.328	1.789	0.4882	3.665	0.002524
TPM1	0.000632	1.254	-0.2489	1.503	0.4116	3.652	0.002614
KLHDC7B	0.000717	4.161	2.148	2.013	0.5575	3.61	0.002926
HMSD	0.000727	0.6096	-1.231	1.84	0.5103	3.606	0.002955
ANKMY1	0.000752	1.664	0.2268	1.438	0.3999	3.595	0.003036
PDGFRA	0.000779	1.511	-0.001665	1.513	0.4222	3.583	0.003126
DLX6-AS1	0.000782	1.577	0.1507	1.426	0.3982	3.582	0.003127
HMSD	0.000854	0.7994	-1.327	2.126	0.5984	3.553	0.003346
TMEM88B	0.000978	-0.5689	-2.583	2.014	0.5741	3.508	0.00382
STK3	0.001017	1.028	-0.3177	1.345	0.385	3.495	0.003946
OSR2	0.001017	1.028	-0.3177	1.345	0.385	3.495	0.003946
RP11-44N12.5	0.001017	1.028	-0.3177	1.345	0.385	3.495	0.003946
LINC00925	0.001038	0.131	-1.27	1.401	0.4015	3.488	0.003989
OTP	0.001042	0.6041	-0.8827	1.487	0.4264	3.487	0.003991
HOXA4	0.001101	2.382	0.2252	2.157	0.6219	3.468	0.004192
HOXA-AS3	0.001101	2.382	0.2252	2.157	0.6219	3.468	0.004192
RP11-662M24.2	0.001229	-0.7307	-2.642	1.911	0.557	3.431	0.004619
NEFL	0.001317	-0.2271	-1.775	1.548	0.4543	3.408	0.004905
BCAN	0.001351	1.327	-0.04756	1.374	0.4043	3.399	0.004985
RHOJ	0.00141	2.747	1.025	1.723	0.509	3.385	0.005186
C1orf53	0.001529	0.2373	-1.14	1.377	0.4102	3.357	0.005574
FAM65B	0.001648	-1.952	-4.205	2.254	0.6765	3.332	0.00599
MYH14	0.001692	1.03	-0.5765	1.607	0.4836	3.323	0.006078
ADCY1	0.001685	-0.3579	-1.832	1.474	0.4434	3.324	0.006078
RN7SL395P	0.001693	1.448	0.09597	1.352	0.4069	3.322	0.006078
OSCP1	0.001704	-1.044	-2.556	1.512	0.4553	3.32	0.006099
PDZRN4	0.001747	1.766	0.425	1.341	0.4049	3.312	0.006218
PRRT1	0.001763	-0.4963	-1.981	1.485	0.4487	3.309	0.006254
PDZRN4	0.001934	1.899	0.5934	1.305	0.3984	3.277	0.006822
KRTCAP3	0.002008	2.733	0.8409	1.892	0.5798	3.264	0.00704
PRRT1	0.002173	-0.4054	-2.394	1.988	0.6144	3.236	0.007508
FAM65B	0.002222	-1.244	-3.298	2.053	0.636	3.229	0.007655
CACNB2	0.002281	-1.058	-2.787	1.729	0.537	3.219	0.007838
FAM65B	0.002312	-1.635	-3.784	2.149	0.6685	3.215	0.00792
FAM65B	0.002449	-0.9849	-2.825	1.84	0.576	3.195	0.008367
HOXC11	0.002587	-0.7706	-2.241	1.47	0.463	3.175	0.008814
TTYH1	0.002808	2.66	0.991	1.669	0.5305	3.147	0.009431
LINC00857	0.002829	2.636	0.9912	1.644	0.523	3.144	0.009477
LAMB2	0.002866	1.792	0.3777	1.414	0.4505	3.139	0.009572
PRDM13	0.002882	0.9746	-0.3097	1.284	0.4093	3.138	0.009598
NLRP1	0.002919	0.2041	-1.123	1.327	0.4235	3.133	0.009672
MOV10L1	0.003031	0.4765	-0.9925	1.469	0.4709	3.12	0.009959
HOXA4	0.003149	1.048	-0.4009	1.449	0.4666	3.106	0.01029
MTA2	0.003274	0.3652	-1.41	1.775	0.5739	3.092	0.010641
NECAB2	0.003298	2.177	0.2618	1.915	0.6198	3.09	0.010688
RETNLB	0.003343	-0.02772	1.419	-1.447	0.469	3.085	0.010805
AC116609.1	0.003367	2.579	1.114	1.466	0.4756	3.082	0.010852
ACOXL	0.003422	1.732	0.4067	1.325	0.4307	3.077	0.011001
NBEA	0.00351	1.407	-0.2852	1.692	0.5517	3.068	0.011224
MAB21L1	0.00351	1.407	-0.2852	1.692	0.5517	3.068	0.011224
RP11-662M24.2	0.003508	-0.3539	-1.792	1.438	0.4687	3.068	0.011224
DLX6-AS1	0.003823	0.9943	-0.2758	1.27	0.4182	3.037	0.01197
DRD4	0.003855	3.027	1.396	1.631	0.5377	3.034	0.011976
MOV10L1	0.003912	1.558	0.2482	1.309	0.4323	3.029	0.012058
ZIC1	0.003942	0.307	-1.287	1.594	0.5269	3.026	0.012119
CLEC11A	0.003962	1.53	0.1873	1.342	0.4439	3.024	0.012149
KCNK10	0.004048	0.4591	-0.8432	1.302	0.4317	3.016	0.012383
PRRT1	0.00425	-0.4677	-2.17	1.702	0.5676	2.999	0.012935
FBXO47	0.004388	-0.6585	-2.34	1.681	0.5628	2.987	0.013287
FBXO47	0.004416	0.7433	-0.7519	1.495	0.5009	2.985	0.013339
FBXO47	0.004558	0.4998	-0.95	1.45	0.4876	2.973	0.013733
DTNA	0.004754	0.9768	-0.3153	1.292	0.4368	2.958	0.014252
B4GALNT2	0.004987	0.821	-0.558	1.379	0.4689	2.941	0.014822
AC018470.1	0.004973	-0.5885	-1.891	1.302	0.4427	2.942	0.014822
RNVU1-8	0.005168	-0.6915	-2.349	1.657	0.5661	2.928	0.015235
LAMB2	0.005332	1.611	0.044	1.567	0.5372	2.916	0.015597
RP11-113D6.10	0.005317	1.851	0.2909	1.56	0.5348	2.917	0.015597
HAPLN1	0.005373	0.229	-1.088	1.317	0.452	2.913	0.015675
FBXO47	0.005505	-0.2065	-1.977	1.771	0.6097	2.904	0.016023
MDGA1	0.005783	1.51	-0.01229	1.522	0.5275	2.886	0.01671
CACNB2	0.006288	-0.1711	-1.704	1.533	0.5368	2.855	0.018125
PCDHA10	0.006319	-0.4312	-2.147	1.716	0.6014	2.853	0.018171
FBXL16	0.006649	-2.287	-4.016	1.73	0.6102	2.835	0.019027
CA10	0.006869	0.433	-0.863	1.296	0.4592	2.822	0.019549
LGR6	0.00693	0.2523	-1.05	1.303	0.4621	2.819	0.019644
HOXC10	0.007155	0.4004	-0.924	1.324	0.4718	2.807	0.020234
RIMS4	0.007496	0.7612	-0.6597	1.421	0.5094	2.79	0.020952
LDHC	0.007546	3.133	1.476	1.657	0.5945	2.787	0.021019
MIR663A	0.007992	0.06777	-1.132	1.2	0.4339	2.765	0.02208
AC074389.9	0.008074	-0.6249	0.5963	-1.221	0.4422	2.762	0.022255
VTRNA2-1	0.00812	-2.309	-0.4886	-1.821	0.6599	2.759	0.022304
IDE	0.008243	-0.8665	0.4339	-1.3	0.4722	2.754	0.022534
PCDHGA6	0.00825	0.1698	-1.152	1.321	0.4799	2.753	0.022534
SPICE1	0.008466	-1.799	-0.594	-1.205	0.4392	2.744	0.022994
CD8A	0.008832	-0.5525	-2.051	1.498	0.5493	2.727	0.0238
FBXO47	0.008957	0.2174	-1.316	1.533	0.5633	2.722	0.024081
CPEB1	0.009147	-0.08015	-1.332	1.252	0.4613	2.714	0.024427
RP11-752G15.3	0.009147	-0.08015	-1.332	1.252	0.4613	2.714	0.024427
SPIDR	0.009247	2.249	0.9765	1.272	0.4694	2.71	0.02464
KRTCAP3	0.009331	2.854	1.263	1.591	0.5877	2.707	0.02481
AC131097.4	0.009585	2.723	1.096	1.626	0.6032	2.696	0.025427
BMP4	0.009608	-1.486	-3.057	1.571	0.5827	2.695	0.025434
COX4I1	0.010112	1.692	0.3161	1.376	0.5141	2.676	0.026707
EMC8	0.010112	1.692	0.3161	1.376	0.5141	2.676	0.026707
PCDHB7	0.010166	2.34	1.145	1.195	0.4469	2.674	0.02679
VTRNA2-1	0.01036	-2.295	-0.6523	-1.643	0.6163	2.666	0.027184
VTRNA2-1	0.01041	-2.045	-0.2291	-1.815	0.6813	2.664	0.027256
VAMP2	0.010452	1.244	-0.2708	1.514	0.5687	2.663	0.027305
RP11-599B13.6	0.010452	1.244	-0.2708	1.514	0.5687	2.663	0.027305
PCDHB17	0.010536	0.7305	-0.5928	1.323	0.4975	2.66	0.027406
HAS1	0.010592	0.8394	-0.5813	1.421	0.5345	2.658	0.02749
VTRNA2-1	0.010981	-2.109	-0.289	-1.82	0.6883	2.644	0.028257
CTD-2536I1.1	0.01103	-0.2202	-1.415	1.195	0.4521	2.642	0.028322
LPL	0.012285	0.6775	-0.4968	1.174	0.4516	2.6	0.031342
DNAH1	0.012686	0.8916	-0.2418	1.133	0.438	2.587	0.032092
RP11-634B7.4	0.012684	1.335	0.2163	1.119	0.4325	2.588	0.032092
RP11-978I15.10	0.012684	1.335	0.2163	1.119	0.4325	2.588	0.032092
SHCBP1L	0.012743	1.077	-0.05503	1.132	0.4378	2.586	0.032102
LY6K	0.012733	0.9722	-0.3936	1.366	0.5281	2.586	0.032102
VTRNA2-1	0.012902	-2.518	-0.7667	-1.752	0.6787	2.581	0.032435
HAGH	0.013082	0.2666	-1.069	1.336	0.5188	2.575	0.032748
RECK	0.013067	2.03	0.8442	1.186	0.4605	2.576	0.032748
FAHD1	0.013082	0.2666	-1.069	1.336	0.5188	2.575	0.032748
RP11-113D6.10	0.013181	1.162	-0.2677	1.43	0.5558	2.572	0.032929
NKX2-5	0.013231	0.1252	-0.895	1.02	0.3968	2.571	0.032985
IFITM10	0.013691	1.473	0.1379	1.335	0.5222	2.557	0.033989
VTRNA2-1	0.013785	-2.635	-0.7162	-1.919	0.7512	2.555	0.034083
HSPB8	0.014755	-1.039	-2.473	1.435	0.5676	2.528	0.036255
VTRNA2-1	0.014935	-1.416	-0.09348	-1.322	0.5242	2.523	0.036623
PDPN	0.014979	0.5426	-0.5394	1.082	0.4291	2.522	0.036656
COL25A1	0.015024	1.492	0.4386	1.053	0.4179	2.521	0.03669
AC004051.2	0.015024	1.492	0.4386	1.053	0.4179	2.521	0.03669
POU6F2	0.015375	1.361	0.1694	1.191	0.4743	2.511	0.037388
RP11-128M1.1	0.015403	1.931	0.7372	1.194	0.4756	2.511	0.037388
VTRNA2-1	0.015846	-1.433	-0.2973	-1.136	0.4546	2.499	0.038232
SPATC1L	0.016845	-4.297	-2.436	-1.861	0.7519	2.475	0.040318
AP001468.58	0.016845	-4.297	-2.436	-1.861	0.7519	2.475	0.040318
HIST1H1A	0.017187	0.02036	-1.058	1.078	0.437	2.467	0.040973
LMO3	0.017306	-0.1867	-1.396	1.21	0.4909	2.464	0.041175
KCNQ1DN	0.017505	-1.756	-3.246	1.489	0.6056	2.459	0.041565
DGKQ	0.018019	2.276	0.7996	1.477	0.6034	2.447	0.042701
TTC23	0.018215	0.8272	-0.3538	1.181	0.4834	2.443	0.04294
RP1-155D22.2	0.019125	0.2456	-0.8298	1.075	0.4438	2.423	0.044878
RP1-155D22.2	0.020319	1.457	0.262	1.195	0.4982	2.398	0.047126
LINC00669	0.020674	0.5496	-0.4826	1.032	0.4317	2.391	0.047764
DNAH1	0.021075	-0.06189	-1.363	1.301	0.5458	2.383	0.048599
SLC25A23	0.02177	0.1226	-0.9055	1.028	0.4338	2.37	0.049993
